# Supplementary material for: Self-adjusting binding pockets enhance H2 and CH4 adsorption in a uranium-based metal–organic framework
Source: Chem Sci. 2020 May 27;11(26):6709–16. doi: 10.1039/d0sc02394a (PMC7473405; doi:10.1039/d0sc02394a)
Supplement: Supplementary file 1 [file SC-011-D0SC02394A-s001.zip]

Archive with 8 entries (8 files):
- 1.cif
- 1-CD4_0p7.cif
- 1-CD4_1p5.cif
- 1-D2_0p3.cif
- 1-D2_0p7.cif
- 1-D2_1p5.cif
- 1-D2_2p5.cif
- 1-DMF.CIF
