# Supplementary material for: Self-adjusting binding pockets enhance H2 and CH4 adsorption in a uranium-based metal–organic framework
Source: Chem Sci. 2020 May 27;11(26):6709–16. doi: 10.1039/d0sc02394a (PMC7473405; doi:10.1039/d0sc02394a)
Supplement: Supplementary file 1 [file SC-011-D0SC02394A-s001.zip › 1.cif]

data_BARE_Ubdc2
_chemical_name_mineral "U(bdc)2"
_chemical_formula_sum                  "C16 H8 C8 U1"
_chemical_formula_weight               566.262
_cell_formula_units_Z                  4
_cell_length_a                         17.5871(13)
_cell_length_b                         12.8123(13)
_cell_length_c                         9.2999(5)
_cell_angle_alpha                      90.0
_cell_angle_beta                       114.814(4)
_cell_angle_gamma                      90.0
_cell_volume                           1902.09(23)
_symmetry_cell_setting                 monoclinic
_symmetry_space_group_name_H-M         "C 2/c"
_exptl_crystal_density_diffrn		   1.977
_symmetry_space_group_name_Hall    	   '-C 2yc'
_computing_structure_refinement        EXPGUI/GSAS
_refine_ls_number_parameters           74
_refine_ls_goodness_of_fit_all         1.14
_refine_ls_number_restraints           34
_refine_ls_matrix_type                 full
_diffrn_radiation_type 				   neutron
_diffrn_radiation_wavelength 		   2.0772
_diffrn_measurement_device_type        'BT1 NCNR'

_diffrn_ambient_temperature 		   9.3(1)
_cell_measurement_temperature 		   9.3(1)
_diffrn_ambient_pressure 			   ?
_cell_measurement_theta_max     	   160
_cell_measurement_theta_min     	   8
_cell_measurement_reflns_used   	   860
_diffrn_reflns_number				   860
_diffrn_reflns_av_R_equivalents 	   0.0
_diffrn_measured_fraction_theta_full   1.0
_exptl_crystal_description     		   'N/A'


loop_ _symmetry_equiv_pos_site_id _symmetry_equiv_pos_as_xyz
       1 +x,+y,+z 
       2 -x,+y,-z+1/2 
      -1 -x,-y,-z 
      -2 +x,-y,+z+1/2 
     101 +x+1/2,+y+1/2,+z 
     102 -x+1/2,+y+1/2,-z+1/2 
    -101 -x+1/2,-y+1/2,-z 
    -102 +x+1/2,-y+1/2,+z+1/2 

# ATOMIC COORDINATES AND DISPLACEMENT PARAMETERS


loop_
      _atom_site_type_symbol
      _atom_site_label
      _atom_site_fract_x
      _atom_site_fract_y
      _atom_site_fract_z
      _atom_site_occupancy
      _atom_site_thermal_displace_type
      _atom_site_U_iso_or_equiv
      _atom_site_symmetry_multiplicity
U 
U1      0.0          0.0027(11)   0.25         1.0        Uiso   0.0075        4
O 
O2     -0.1325(6)   -0.0481(11)   0.0440(12)   1.0        Uiso   0.0116(5)     8
C 
C3     -0.2326(4)   -0.1134(7)   -0.2026(8)    1.0        Uiso   0.0116(5)     8
C 
C4     -0.1520(4)   -0.0650(9)   -0.1028(8)    1.0        Uiso   0.0116(5)     8
C 
C5     -0.3722(5)   -0.2431(7)   -0.3713(9)    1.0        Uiso   0.0116(5)     8
C 
C6     -0.3499(4)   -0.2113(7)   -0.2068(7)    1.0        Uiso   0.0116(5)     8
H 
H7     -0.3874(7)   -0.2386(11)  -0.1472(10)   1.0        Uiso   0.0116(5)     8
C 
C8     -0.25941(35) -0.1347(7)   -0.3645(7)    1.0        Uiso   0.0116(5)     8
H 
H9     -0.2252(8)   -0.1016(12)  -0.4268(10)   1.0        Uiso   0.0116(5)     8
C 
C10    -0.3304(4)   -0.1974(6)   -0.4474(6)    1.0        Uiso   0.0116(5)     8
H 
H11    -0.3460(6)   -0.2182(10)  -0.5680(9)    1.0        Uiso   0.0116(5)     8
C 
C12    -0.4359(5)   -0.3203(7)   -0.4490(9)    1.0        Uiso   0.0116(5)     8
C 
C13    -0.2818(4)   -0.1511(7)   -0.1277(6)    1.0        Uiso   0.0116(5)     8
H 
H14    -0.2662(6)   -0.1288(12)  -0.0059(10)   1.0        Uiso   0.0116(5)     8
O 
O15    -0.4482(6)   -0.3530(10)  -0.5877(14)   1.0        Uiso   0.0116(5)     8
O 
O16    -0.4783(8)   -0.3562(10)  -0.3807(12)   1.0        Uiso   0.0116(5)     8
O 
O17    -0.1050(7)   -0.0372(10)  -0.1617(11)   1.0        Uiso   0.0116(5)     8

loop_ _atom_type_symbol
      _atom_type_number_in_cell
                   U   4.0        
                   O  32.0        
                   C  64.0        
                   H  32.0        

# MOLECULAR GEOMETRY

loop_
      _geom_bond_atom_site_label_1
      _geom_bond_atom_site_label_2
      _geom_bond_distance
      _geom_bond_site_symmetry_1
      _geom_bond_site_symmetry_2
      _geom_bond_publ_flag
  U1        O2               2.404(10)  .      1_555  N
  U1        O2               2.404(10)  .      2_555  N
  U1        O15              2.317(15)  .    101_556  N
  U1        O15              2.317(15)  .    102_454  N
  U1        O16              2.353(15)  .   -101_335  N
  U1        O16              2.353(15)  .   -102_435  N
  U1        O17              2.356(13)  .     -1_555  N
  U1        O17              2.356(13)  .     -2_555  N
  O2        U1               2.404(10)  .      1_555  N
  O2        C4               1.279(12)  .      1_555  N
  O2        O17              2.166(15)  .      1_555  N
  C3        C4                1.467(7)  .      1_555  N
  C3        C8                1.403(9)  .      1_555  N
  C3        C13              1.404(10)  .      1_555  N
  C4        O2               1.279(12)  .      1_555  N
  C4        C3                1.467(7)  .      1_555  N
  C4        O17              1.221(12)  .      1_555  N
  C5        C6               1.468(10)  .      1_555  N
  C5        C10              1.349(11)  .      1_555  N
  C5        C12               1.441(9)  .      1_555  N
  C6        C5               1.468(10)  .      1_555  N
  C6        H7                1.083(7)  .      1_555  N
  C6        C13               1.353(8)  .      1_555  N
  H7        C6                1.083(7)  .      1_555  N
  C8        C3                1.403(9)  .      1_555  N
  C8        H9                1.081(7)  .      1_555  N
  C8        C10               1.412(8)  .      1_555  N
  H9        C8                1.081(7)  .      1_555  N
  C10       C5               1.349(11)  .      1_555  N
  C10       C8                1.412(8)  .      1_555  N
  C10       H11               1.071(7)  .      1_555  N
  H11       C10               1.071(7)  .      1_555  N
  C12       C5                1.441(9)  .      1_555  N
  C12       O15              1.285(13)  .      1_555  N
  C12       O16              1.253(14)  .      1_555  N
  C13       C3               1.404(10)  .      1_555  N
  C13       C6                1.353(8)  .      1_555  N
  C13       H14               1.086(7)  .      1_555  N
  H14       C13               1.086(7)  .      1_555  N
  O15       U1               2.317(15)  .    101_444  N
  O15       C12              1.285(13)  .      1_555  N
  O16       U1               2.353(15)  .   -101_335  N
  O16       C12              1.253(14)  .      1_555  N
  O17       U1               2.356(13)  .     -1_555  N
  O17       O2               2.166(15)  .      1_555  N
  O17       C4               1.221(12)  .      1_555  N

loop_
      _geom_angle_atom_site_label_1
      _geom_angle_atom_site_label_2
      _geom_angle_atom_site_label_3
      _geom_angle
      _geom_angle_site_symmetry_1
      _geom_angle_site_symmetry_2
      _geom_angle_site_symmetry_3
      _geom_angle_publ_flag
  O2        U1        O2                148.6(9)      1_555  .      2_555  N
  O2        U1        O15               136.0(6)      1_555  .    101_556  N
  O2        U1        O15                73.3(5)      1_555  .    102_454  N
  O2        U1        O16                83.3(5)      1_555  .   -101_445  N
  O2        U1        O16                71.7(5)      1_555  .   -102_546  N
  O2        U1        O17             114.37(32)      1_555  .     -1_555  N
  O2        U1        O17                71.9(4)      1_555  .     -2_556  N
  O2        U1        O15                73.3(5)      2_555  .    101_556  N
  O2        U1        O15               136.0(6)      2_555  .    102_454  N
  O2        U1        O16                71.7(5)      2_555  .   -101_445  N
  O2        U1        O16                83.3(5)      2_555  .   -102_546  N
  O2        U1        O17                71.9(4)      2_555  .     -1_555  N
  O2        U1        O17             114.37(32)      2_555  .     -2_556  N
  O15       U1        O15                74.2(8)    101_556  .    102_454  N
  O15       U1        O16             113.87(35)    101_556  .   -101_445  N
  O15       U1        O16               150.2(4)    101_556  .   -102_546  N
  O15       U1        O17                85.7(5)    101_556  .     -1_555  N
  O15       U1        O17                77.0(5)    101_556  .     -2_556  N
  O15       U1        O16               150.2(4)    102_454  .   -101_445  N
  O15       U1        O16             113.87(35)    102_454  .   -102_546  N
  O15       U1        O17                77.0(5)    102_454  .     -1_555  N
  O15       U1        O17                85.7(5)    102_454  .     -2_556  N
  O16       U1        O16                74.1(7)   -101_445  .   -102_546  N
  O16       U1        O17               130.6(7)   -101_445  .     -1_555  N
  O16       U1        O17                69.5(4)   -101_445  .     -2_556  N
  O16       U1        O17                69.5(4)   -102_546  .     -1_555  N
  O16       U1        O17               130.6(7)   -102_546  .     -2_556  N
  O17       U1        O17              158.4(10)     -1_555  .     -2_556  N
  U1        O2        C4                129.2(6)      1_555  .      1_555  N
  C4        C3        C8                124.1(5)      1_555  .      1_555  N
  C4        C3        C13               117.7(4)      1_555  .      1_555  N
  C8        C3        C13             117.80(27)      1_555  .      1_555  N
  O2        C4        C3                120.1(4)      1_555  .      1_555  N
  O2        C4        O17               120.1(4)      1_555  .      1_555  N
  C3        C4        O17               119.7(4)      1_555  .      1_555  N
  C6        C5        C10             117.38(28)      1_555  .      1_555  N
  C6        C5        C12               121.7(5)      1_555  .      1_555  N
  C10       C5        C12               120.9(4)      1_555  .      1_555  N
  C5        C6        H7              119.33(29)      1_555  .      1_555  N
  C5        C6        C13             120.91(32)      1_555  .      1_555  N
  H7        C6        C13             119.73(29)      1_555  .      1_555  N
  C3        C8        H9              119.18(29)      1_555  .      1_555  N
  C3        C8        C10             121.23(31)      1_555  .      1_555  N
  H9        C8        C10             119.59(29)      1_555  .      1_555  N
  C5        C10       C8              120.81(27)      1_555  .      1_555  N
  C5        C10       H11             119.07(31)      1_555  .      1_555  N
  C8        C10       H11             119.51(31)      1_555  .      1_555  N
  C5        C12       O15               119.7(4)      1_555  .      1_555  N
  C5        C12       O16               120.0(4)      1_555  .      1_555  N
  O15       C12       O16               120.3(4)      1_555  .      1_555  N
  C3        C13       C6              120.99(26)      1_555  .      1_555  N
  C3        C13       H14             119.23(31)      1_555  .      1_555  N
  C6        C13       H14             119.74(34)      1_555  .      1_555  N
  U1        O15       C12               140.2(8)    101_444  .      1_555  N
  U1        O16       C12               144.5(9)   -101_445  .      1_555  N
  U1        O17       C4               171.2(12)     -1_555  .      1_555  N

# start Validation Reply Form
_vrf_ATOM007_BARE_Ubdc2
;
PROBLEM: _atom_site_aniso_label is missing
RESPONSE: We did not refine atoms aniosotropically.
;
_vrf_PLAT601_BARE_Ubdc2
;
PROBLEM: Structure Contains Solvent Accessible VOIDS of . 286 Ang**3
RESPONSE: Large voids expected for this material. 
;
_vrf_PLAT201_BARE_Ubdc2
;
PROBLEM: Isotropic non-H Atoms in Main Residue(s) .......          13 Report
RESPONSE: We did not refine atoms aniosotropically. 
;
_vrf_PLAT701_BARE_Ubdc2
;
PROBLEM: Bond Calc 22.265(17), Rep 2.353(15), Dev.. 1171.29 Sigma  
RESPONSE: Program used to output bond distances/angles was incorrect with assignment for symmetry of certain atoms.
;
_vrf_PLAT702_BARE_Ubdc2
;
PROBLEM:  Angle Calc 110.8(3), Rep 71.7(5), Dev.. 130.33 Sigma  
RESPONSE: Program used to output bond distances/angles was incorrect with assignment for symmetry of certain atoms.
;
_vrf_PLAT043_BARE_Ubdc2
;
PROBLEM: Calculated and Reported Mol. Weight Differ by ..     566.27 Check 
RESPONSE: Program used to output molecular weight incorrectly calculated formula unit. 
;
# end Validation Reply Form
