# Supplementary material for: Self-adjusting binding pockets enhance H2 and CH4 adsorption in a uranium-based metal–organic framework
Source: Chem Sci. 2020 May 27;11(26):6709–16. doi: 10.1039/d0sc02394a (PMC7473405; doi:10.1039/d0sc02394a)
Supplement: Supplementary file 1 [file SC-011-D0SC02394A-s001.zip › 1-CD4_0p7.cif]

data_Ubdc2_dosed_CD4_0p7-equivalents
_chemical_name_mineral "U(bdc)2"
_chemical_formula_sum                  "C17.06 H8 D4.25 O8 U"
_chemical_formula_weight               587.55
_cell_formula_units_Z                  4
_cell_length_a                         17.9681(17)
_cell_length_b                         12.0979(22)
_cell_length_c                         9.3121(6)
_cell_angle_alpha                      90.0
_cell_angle_beta                       114.006(4)
_cell_angle_gamma                      90.0
_cell_volume                           1849.1(4)
_symmetry_cell_setting                 monoclinic
_symmetry_space_group_name_H-M         "C 2/c"
_exptl_crystal_density_diffrn		   2.111
_symmetry_space_group_name_Hall    	   '-C 2yc'
_computing_structure_refinement        EXPGUI/GSAS
_refine_ls_number_parameters           144
_refine_ls_goodness_of_fit_all         1.17
_refine_ls_number_restraints           88
_refine_ls_matrix_type                 full
_diffrn_radiation_type 				   neutron
_diffrn_radiation_wavelength 		   2.0772
_diffrn_measurement_device_type        'BT1 NCNR'

_diffrn_ambient_temperature 		   6.7(1)
_cell_measurement_temperature 		   6.7(1)
_diffrn_ambient_pressure 			   ?
_cell_measurement_theta_max     	   160
_cell_measurement_theta_min     	   8
_cell_measurement_reflns_used   	   1683
_diffrn_reflns_number				   1683
_diffrn_reflns_av_R_equivalents 	   0.0
_diffrn_measured_fraction_theta_full   1.0
_exptl_crystal_description     		   'N/A'

loop_ _symmetry_equiv_pos_site_id _symmetry_equiv_pos_as_xyz
       1 +x,+y,+z 
       2 -x,+y,-z+1/2 
      -1 -x,-y,-z 
      -2 +x,-y,+z+1/2 
     101 +x+1/2,+y+1/2,+z 
     102 -x+1/2,+y+1/2,-z+1/2 
    -101 -x+1/2,-y+1/2,-z 
    -102 +x+1/2,-y+1/2,+z+1/2 

# ATOMIC COORDINATES AND DISPLACEMENT PARAMETERS


loop_
      _atom_site_type_symbol
      _atom_site_label
      _atom_site_fract_x
      _atom_site_fract_y
      _atom_site_fract_z
      _atom_site_occupancy
      _atom_site_thermal_displace_type
      _atom_site_U_iso_or_equiv
      _atom_site_symmetry_multiplicity
U 
U1      0.0         -0.0041(16)   0.25         1.0        Uiso   0.0086(28)    4
O 
O2     -0.1352(8)   -0.0549(17)   0.0363(16)   1.0        Uiso   0.01555(28)   8
C 
C3     -0.23390(5)  -0.09458(8)  -0.19725(11)  1.0        Uiso   0.01555(28)   8
C 
C4     -0.1585(5)   -0.0585(14)  -0.1056(10)   1.0        Uiso   0.01555(28)   8
C 
C5     -0.37510(5)  -0.23020(9)  -0.37721(11)  1.0        Uiso   0.01555(28)   8
C 
C6     -0.356668(34 -0.20095(8)  -0.22228(7)   1.0        Uiso   0.01555(28)   8
H 
H7     -0.3949(5)   -0.23189(14) -0.16513(11)  1.0        Uiso   0.01555(28)   8
C 
C8     -0.250844(34 -0.12557(8)  -0.34842(7)   1.0        Uiso   0.01555(28)   8
H 
H9     -0.2100(6)   -0.09604(14) -0.40608(11)  1.0        Uiso   0.01555(28)   8
C 
C10    -0.324370(33 -0.19582(8)  -0.44081(7)   1.0        Uiso   0.01555(28)   8
H 
H11    -0.33834(5)  -0.21705(14) -0.5672(13)   1.0        Uiso   0.01555(28)   8
C 
C12    -0.4298(6)   -0.3159(10)  -0.4440(12)   1.0        Uiso   0.01555(28)   8
C 
C13    -0.282985(32 -0.13412(8)  -0.13015(7)   1.0        Uiso   0.01555(28)   8
H 
H14    -0.26704(5)  -0.12060(12) -0.0107(14)   1.0        Uiso   0.01555(28)   8
O 
O15    -0.4678(8)   -0.3574(15)  -0.3573(15)   1.0        Uiso   0.01555(28)   8
O 
O16    -0.4437(8)   -0.3543(17)  -0.5742(18)   1.0        Uiso   0.01555(28)   8
O 
O17    -0.1101(9)   -0.0415(18)  -0.1622(16)   1.0        Uiso   0.01555(28)   8
C 
C18     0.088866(26 -0.39729(4)  -0.38744(6)   0.5311     Uiso   0.082(7)      8
D 
D19     0.13873(6)  -0.33965(9)  -0.36522(11)  0.5311     Uiso   0.082(7)      8
D 
D20     0.04584(9)  -0.36221(8)  -0.34512(11)  0.5311     Uiso   0.082(7)      8
D 
D21     0.05819(5)  -0.41279(8)  -0.51302(26)  0.5311     Uiso   0.082(7)      8
D 
D22     0.11268(5)  -0.47453(12) -0.32645(12)  0.5311     Uiso   0.082(7)      8

loop_ _atom_type_symbol
      _atom_type_number_in_cell
                   U   4.0        
                   O  32.0        
                   C  68.249      
                   H  32.0        
                   D  16.995      

# MOLECULAR GEOMETRY

loop_
      _geom_bond_atom_site_label_1
      _geom_bond_atom_site_label_2
      _geom_bond_distance
      _geom_bond_site_symmetry_1
      _geom_bond_site_symmetry_2
      _geom_bond_publ_flag
  U1        O2               2.511(13)  .      1_555  N
  U1        O2               2.511(13)  .      2_555  N
  U1        O15              2.148(23)  .   -101_335  N
  U1        O15              2.148(23)  .   -102_435  N
  U1        O16              2.374(23)  .    101_556  N
  U1        O16              2.374(23)  .    102_454  N
  U1        O17              2.490(19)  .     -1_555  N
  U1        O17              2.490(19)  .     -2_555  N
  O2        U1               2.511(13)  .      1_555  N
  O2        C4               1.213(17)  .      1_555  N
  O2        O17              2.080(24)  .      1_555  N
  C3        C4                1.347(9)  .      1_555  N
  C3        C8              1.3661(12)  .      1_555  N
  C3        C13             1.3584(14)  .      1_555  N
  C3        O17              2.209(17)  .      1_555  N
  C4        O2               1.213(17)  .      1_555  N
  C4        C3                1.347(9)  .      1_555  N
  C4        O17              1.204(22)  .      1_555  N
  C5        C6              1.3884(12)  .      1_555  N
  C5        C10             1.3393(14)  .      1_555  N
  C5        C12              1.389(11)  .      1_555  N
  C6        C5              1.3884(12)  .      1_555  N
  C6        H7                1.092(7)  .      1_555  N
  C6        C13             1.4894(10)  .      1_555  N
  H7        C6                1.092(7)  .      1_555  N
  C8        C3              1.3661(12)  .      1_555  N
  C8        H9                1.129(9)  .      1_555  N
  C8        C10             1.5110(10)  .      1_555  N
  H9        C8                1.129(9)  .      1_555  N
  C10       C5              1.3393(14)  .      1_555  N
  C10       C8              1.5110(10)  .      1_555  N
  C10       H11              1.129(12)  .      1_555  N
  H11       C10              1.129(12)  .      1_555  N
  C12       C5               1.389(11)  .      1_555  N
  C12       O15              1.348(22)  .      1_555  N
  C12       O16              1.226(21)  .      1_555  N
  C13       C3              1.3584(14)  .      1_555  N
  C13       C6              1.4894(10)  .      1_555  N
  C13       H14              1.042(12)  .      1_555  N
  H14       C13              1.042(12)  .      1_555  N
  O15       U1               2.148(23)  .   -101_335  N
  O15       C12              1.348(22)  .      1_555  N
  O16       U1               2.374(23)  .    101_444  N
  O16       C12              1.226(21)  .      1_555  N
  O17       U1               2.490(19)  .     -1_555  N
  O17       O2               2.080(24)  .      1_555  N
  O17       C3               2.209(17)  .      1_555  N
  O17       C4               1.204(22)  .      1_555  N
  C18       D19             1.0868(12)  .      1_555  N
  C18       D20             1.0867(17)  .      1_555  N
  C18       D21             1.0872(21)  .      1_555  N
  C18       D22             1.0867(14)  .      1_555  N
  D19       C18             1.0868(12)  .      1_555  N
  D19       D20             1.7746(21)  .      1_555  N
  D19       D21             1.7750(16)  .      1_555  N
  D19       D22             1.7746(19)  .      1_555  N
  D20       C18             1.0867(17)  .      1_555  N
  D20       D19             1.7746(21)  .      1_555  N
  D20       D21             1.7749(26)  .      1_555  N
  D20       D22             1.7745(19)  .      1_555  N
  D21       C18             1.0872(21)  .      1_555  N
  D21       D19             1.7750(16)  .      1_555  N
  D21       D20             1.7749(26)  .      1_555  N
  D21       D22             1.7750(21)  .      1_555  N
  D22       C18             1.0867(14)  .      1_555  N
  D22       D19             1.7746(19)  .      1_555  N
  D22       D20             1.7745(19)  .      1_555  N
  D22       D21             1.7750(21)  .      1_555  N

loop_
      _geom_angle_atom_site_label_1
      _geom_angle_atom_site_label_2
      _geom_angle_atom_site_label_3
      _geom_angle
      _geom_angle_site_symmetry_1
      _geom_angle_site_symmetry_2
      _geom_angle_site_symmetry_3
      _geom_angle_publ_flag
  O15       U1        O15               77.4(11)   -101_445  .   -102_546  N
  O15       U1        O16               113.2(6)   -101_445  .    101_556  N
  O15       U1        O16               142.8(5)   -101_445  .    102_454  N
  O15       U1        O16               142.8(5)   -102_546  .    101_556  N
  O15       U1        O16               113.2(6)   -102_546  .    102_454  N
  O16       U1        O16               80.5(10)    101_556  .    102_454  N
  C4        C3        C8                119.1(5)      1_555  .      1_555  N
  C4        C3        C13               119.8(5)      1_555  .      1_555  N
  C8        C3        C13              117.59(8)      1_555  .      1_555  N
  O2        C4        C3               121.0(12)      1_555  .      1_555  N
  O2        C4        O17              118.7(12)      1_555  .      1_555  N
  C3        C4        O17              119.8(10)      1_555  .      1_555  N
  C6        C5        C10              117.57(7)      1_555  .      1_555  N
  C6        C5        C12               118.8(5)      1_555  .      1_555  N
  C10       C5        C12               121.2(5)      1_555  .      1_555  N
  C5        C6        H7              119.17(14)      1_555  .      1_555  N
  C5        C6        C13              121.14(7)      1_555  .      1_555  N
  H7        C6        C13             119.57(14)      1_555  .      1_555  N
  C3        C8        H9              119.19(15)      1_555  .      1_555  N
  C3        C8        C10              121.18(7)      1_555  .      1_555  N
  H9        C8        C10             119.60(16)      1_555  .      1_555  N
  C5        C10       C8               121.17(7)      1_555  .      1_555  N
  C5        C10       H11             119.20(20)      1_555  .      1_555  N
  C8        C10       H11             119.59(20)      1_555  .      1_555  N
  C5        C12       O15              116.6(10)      1_555  .      1_555  N
  C5        C12       O16              123.2(13)      1_555  .      1_555  N
  O15       C12       O16              120.1(14)      1_555  .      1_555  N
  C3        C13       C6               121.17(6)      1_555  .      1_555  N
  C3        C13       H14             119.17(23)      1_555  .      1_555  N
  C6        C13       H14             119.59(23)      1_555  .      1_555  N
  U1        O15       C12              150.1(13)   -101_445  .      1_555  N
  U1        O16       C12              146.1(15)    101_444  .      1_555  N
  D19       C18       D20             109.47(10)      1_555  .      1_555  N
  D19       C18       D21             109.47(10)      1_555  .      1_555  N
  D19       C18       D22              109.47(8)      1_555  .      1_555  N
  D20       C18       D21              109.47(9)      1_555  .      1_555  N
  D20       C18       D22              109.47(9)      1_555  .      1_555  N
  D21       C18       D22              109.47(9)      1_555  .      1_555  N
  
# start Validation Reply Form
_vrf_ATOM007_Ubdc2_dosed_CD4_0p7-equivalents
;
PROBLEM: _atom_site_aniso_label is missing
RESPONSE: We did not refine atoms aniosotropically.
;
_vrf_PLAT201_Ubdc2_dosed_CD4_0p7-equivalents
;
PROBLEM: Isotropic non-H Atoms in Main Residue(s) .......          13 Report
RESPONSE: We did not refine atoms aniosotropically. 
;
_vrf_PLAT701_Ubdc2_dosed_CD4_0p7-equivalents
;
PROBLEM:  Bond Calc 23.45(2), Rep 2.15(2), Dev.. 1065.10 Sigma   
RESPONSE: Program used to output bond distances/angles was incorrect with assignment for symmetry of certain atoms.
;
_vrf_PLAT702_Ubdc2_dosed_CD4_0p7-equivalents
;
PROBLEM:  Angle Calc 45.2(4), Rep 77.4(11), Dev.. 80.50 Sigma 
RESPONSE: Program used to output bond distances/angles was incorrect with assignment for symmetry of certain atoms.
;
# end Validation Reply Form
