# Supplementary material for: Self-adjusting binding pockets enhance H2 and CH4 adsorption in a uranium-based metal–organic framework
Source: Chem Sci. 2020 May 27;11(26):6709–16. doi: 10.1039/d0sc02394a (PMC7473405; doi:10.1039/d0sc02394a)
Supplement: Supplementary file 1 [file SC-011-D0SC02394A-s001.zip › 1-CD4_1p5.cif]

data_Ubdc2_dosed_CD4_1p5-equivalents
_chemical_name_mineral "U(bdc)2"
_chemical_formula_sum                  "C17.50 H8 D6.00 O8 U"
_chemical_formula_weight               596.36
_cell_formula_units_Z                  4
_cell_length_a                         18.0314(10)
_cell_length_b                         11.9665(7)
_cell_length_c                         9.3206(4)
_cell_angle_alpha                      90.0
_cell_angle_beta                       113.8558(31)
_cell_angle_gamma                      90.0
_cell_volume                           1839.30(17)
_symmetry_cell_setting                 monoclinic
_symmetry_space_group_name_H-M         "C 2/c"
_exptl_crystal_density_diffrn		   2.154
_symmetry_space_group_name_Hall    	   '-C 2yc'
_computing_structure_refinement        EXPGUI/GSAS
_refine_ls_number_parameters           91
_refine_ls_goodness_of_fit_all         1.18
_refine_ls_number_restraints           46
_refine_ls_matrix_type                 full
_diffrn_radiation_type 				   neutron
_diffrn_radiation_wavelength 		   2.0772
_diffrn_measurement_device_type        'BT1 NCNR'

_diffrn_ambient_temperature 		   7.05(5)
_cell_measurement_temperature 		   7.05(5)
_diffrn_ambient_pressure 			   ?
_cell_measurement_theta_max     	   155
_cell_measurement_theta_min     	   8
_cell_measurement_reflns_used   	   800
_diffrn_reflns_number				   800
_diffrn_reflns_av_R_equivalents 	   0.0
_diffrn_measured_fraction_theta_full   1.0
_exptl_crystal_description     		   'N/A'

loop_ _symmetry_equiv_pos_site_id _symmetry_equiv_pos_as_xyz
       1 +x,+y,+z 
       2 -x,+y,-z+1/2 
      -1 -x,-y,-z 
      -2 +x,-y,+z+1/2 
     101 +x+1/2,+y+1/2,+z 
     102 -x+1/2,+y+1/2,-z+1/2 
    -101 -x+1/2,-y+1/2,-z 
    -102 +x+1/2,-y+1/2,+z+1/2 

# ATOMIC COORDINATES AND DISPLACEMENT PARAMETERS


loop_
      _atom_site_type_symbol
      _atom_site_label
      _atom_site_fract_x
      _atom_site_fract_y
      _atom_site_fract_z
      _atom_site_occupancy
      _atom_site_thermal_displace_type
      _atom_site_U_iso_or_equiv
      _atom_site_symmetry_multiplicity
U 
U1      0.0          0.0048(8)    0.25         1.0        Uiso   0.0063(16)    4
O 
O2     -0.1269(6)   -0.0467(10)   0.0516(10)   1.0        Uiso   0.01914(20)   8
C 
C3     -0.2279(4)   -0.1087(7)   -0.1942(8)    1.0        Uiso   0.01914(20)   8
C 
C4     -0.1495(5)   -0.0683(8)   -0.0938(9)    1.0        Uiso   0.01914(20)   8
C 
C5     -0.3707(4)   -0.2325(6)   -0.3663(9)    1.0        Uiso   0.01914(20)   8
C 
C6     -0.35098(28) -0.2003(6)   -0.2107(5)    1.0        Uiso   0.01914(20)   8
H 
H7     -0.3864(7)   -0.2330(10)  -0.1495(9)    1.0        Uiso   0.01914(20)   8
C 
C8     -0.25244(28) -0.1345(7)   -0.3589(5)    1.0        Uiso   0.01914(20)   8
H 
H9     -0.2180(7)   -0.0996(12)  -0.4219(9)    1.0        Uiso   0.01914(20)   8
C 
C10    -0.32238(27) -0.1923(6)   -0.4400(5)    1.0        Uiso   0.01914(20)   8
H 
H11    -0.3366(4)   -0.2162(10)  -0.5594(14)   1.0        Uiso   0.01914(20)   8
C 
C12    -0.4337(5)   -0.3115(8)   -0.4433(10)   1.0        Uiso   0.01914(20)   8
C 
C13    -0.27895(27) -0.1389(6)   -0.1260(5)    1.0        Uiso   0.01914(20)   8
H 
H14    -0.2624(4)   -0.1191(12)  -0.0025(15)   1.0        Uiso   0.01914(20)   8
O 
O15    -0.4814(6)   -0.3399(9)   -0.3783(11)   1.0        Uiso   0.01914(20)   8
O 
O16    -0.4414(6)   -0.3406(10)  -0.5777(10)   1.0        Uiso   0.01914(20)   8
O 
O17    -0.1049(5)   -0.0456(9)   -0.1657(10)   1.0        Uiso   0.01914(20)   8
C 
C18     0.08751(29) -0.3942(4)   -0.3887(7)    0.75       Uiso   0.0323(12)    8
D 
D19     0.1322(5)   -0.3318(7)   -0.3737(11)   0.75       Uiso   0.0323(12)    8
D 
D20     0.0509(6)   -0.3694(8)   -0.3292(10)   0.75       Uiso   0.0323(12)    8
D 
D21     0.0494(5)   -0.4109(8)   -0.5110(13)   0.75       Uiso   0.0323(12)    8
D 
D22     0.1166(5)   -0.4697(8)   -0.3329(10)   0.75       Uiso   0.0323(12)    8

loop_ _atom_type_symbol
      _atom_type_number_in_cell
                   U   4.0        
                   O  32.0        
                   C  70.0        
                   H  32.0        
                   D  24.0        

# MOLECULAR GEOMETRY

loop_
      _geom_bond_atom_site_label_1
      _geom_bond_atom_site_label_2
      _geom_bond_distance
      _geom_bond_site_symmetry_1
      _geom_bond_site_symmetry_2
      _geom_bond_publ_flag
  U1        O2                2.369(9)  .      1_555  N
  U1        O2                2.369(9)  .      2_555  N
  U1        O15              2.401(14)  .   -101_335  N
  U1        O15              2.401(14)  .   -102_435  N
  U1        O16              2.397(13)  .    101_556  N
  U1        O16              2.397(13)  .    102_454  N
  U1        O17              2.374(11)  .     -1_555  N
  U1        O17              2.374(11)  .     -2_555  N
  O2        U1                2.369(9)  .      1_555  N
  O2        C4               1.274(12)  .      1_555  N
  C3        C4               1.428(10)  .      1_555  N
  C3        C8                1.448(9)  .      1_555  N
  C3        C13              1.362(10)  .      1_555  N
  C4        O2               1.274(12)  .      1_555  N
  C4        C3               1.428(10)  .      1_555  N
  C4        O17              1.267(15)  .      1_555  N
  C5        C6               1.401(10)  .      1_555  N
  C5        C10              1.394(11)  .      1_555  N
  C5        C12              1.429(11)  .      1_555  N
  C6        C5               1.401(10)  .      1_555  N
  C6        H7               1.087(14)  .      1_555  N
  C6        C13               1.421(7)  .      1_555  N
  H7        C6               1.087(14)  .      1_555  N
  C8        C3                1.448(9)  .      1_555  N
  C8        H9               1.095(14)  .      1_555  N
  C8        C10               1.367(7)  .      1_555  N
  H9        C8               1.095(14)  .      1_555  N
  C10       C5               1.394(11)  .      1_555  N
  C10       C8                1.367(7)  .      1_555  N
  C10       H11              1.075(14)  .      1_555  N
  H11       C10              1.075(14)  .      1_555  N
  C12       C5               1.429(11)  .      1_555  N
  C12       O15              1.281(16)  .      1_555  N
  C12       O16              1.253(14)  .      1_555  N
  C13       C3               1.362(10)  .      1_555  N
  C13       C6                1.421(7)  .      1_555  N
  C13       H14              1.092(14)  .      1_555  N
  H14       C13              1.092(14)  .      1_555  N
  O15       U1               2.401(14)  .   -101_335  N
  O15       C12              1.281(16)  .      1_555  N
  O16       U1               2.397(13)  .    101_444  N
  O16       C12              1.253(14)  .      1_555  N
  O17       U1               2.374(11)  .     -1_555  N
  O17       C4               1.267(15)  .      1_555  N
  C18       D19              1.066(11)  .      1_555  N
  C18       D20              1.062(13)  .      1_555  N
  C18       D21              1.085(11)  .      1_555  N
  C18       D22              1.067(11)  .      1_555  N
  D19       C18              1.066(11)  .      1_555  N
  D19       D20              1.737(16)  .      1_555  N
  D19       D21              1.794(11)  .      1_555  N
  D19       D22              1.741(14)  .      1_555  N
  D20       C18              1.062(13)  .      1_555  N
  D20       D19              1.737(16)  .      1_555  N
  D20       D21              1.755(16)  .      1_555  N
  D20       D22              1.696(15)  .      1_555  N
  D21       C18              1.085(11)  .      1_555  N
  D21       D19              1.794(11)  .      1_555  N
  D21       D20              1.755(16)  .      1_555  N
  D21       D22              1.758(12)  .      1_555  N
  D22       C18              1.067(11)  .      1_555  N
  D22       D19              1.741(14)  .      1_555  N
  D22       D20              1.696(15)  .      1_555  N
  D22       D21              1.758(12)  .      1_555  N

loop_
      _geom_angle_atom_site_label_1
      _geom_angle_atom_site_label_2
      _geom_angle_atom_site_label_3
      _geom_angle
      _geom_angle_site_symmetry_1
      _geom_angle_site_symmetry_2
      _geom_angle_site_symmetry_3
      _geom_angle_publ_flag
  O2        U1        O2                149.8(7)      1_555  .      2_555  N
  O2        U1        O15                83.6(4)      1_555  .   -101_445  N
  O2        U1        O15                71.5(4)      1_555  .   -102_546  N
  O2        U1        O16               138.5(5)      1_555  .    101_556  N
  O2        U1        O16                69.7(4)      1_555  .    102_454  N
  O2        U1        O17             116.26(34)      1_555  .     -1_555  N
  O2        U1        O17              70.40(35)      1_555  .     -2_556  N
  O2        U1        O15                71.5(4)      2_555  .   -101_445  N
  O2        U1        O15                83.6(4)      2_555  .   -102_546  N
  O2        U1        O16                69.7(4)      2_555  .    101_556  N
  O2        U1        O16               138.5(5)      2_555  .    102_454  N
  O2        U1        O17              70.40(35)      2_555  .     -1_555  N
  O2        U1        O17             116.26(34)      2_555  .     -2_556  N
  O15       U1        O15                69.4(6)   -101_445  .   -102_546  N
  O15       U1        O16               114.4(4)   -101_445  .    101_556  N
  O15       U1        O16               148.8(4)   -101_445  .    102_454  N
  O15       U1        O17               128.6(5)   -101_445  .     -1_555  N
  O15       U1        O17                73.3(4)   -101_445  .     -2_556  N
  O15       U1        O16               148.8(4)   -102_546  .    101_556  N
  O15       U1        O16               114.4(4)   -102_546  .    102_454  N
  O15       U1        O17                73.3(4)   -102_546  .     -1_555  N
  O15       U1        O17               128.6(5)   -102_546  .     -2_556  N
  O16       U1        O16                79.0(6)    101_556  .    102_454  N
  O16       U1        O17                82.5(4)    101_556  .     -1_555  N
  O16       U1        O17                79.3(4)    101_556  .     -2_556  N
  O16       U1        O17                79.3(4)    102_454  .     -1_555  N
  O16       U1        O17                82.5(4)    102_454  .     -2_556  N
  O17       U1        O17               156.3(7)     -1_555  .     -2_556  N
  U1        O2        C4                132.5(9)      1_555  .      1_555  N
  C4        C3        C8                124.3(7)      1_555  .      1_555  N
  C4        C3        C13               117.4(6)      1_555  .      1_555  N
  C8        C3        C13               117.6(5)      1_555  .      1_555  N
  O2        C4        C3               124.9(10)      1_555  .      1_555  N
  O2        C4        O17               121.4(9)      1_555  .      1_555  N
  C3        C4        O17               113.4(7)      1_555  .      1_555  N
  C6        C5        C10               117.9(5)      1_555  .      1_555  N
  C6        C5        C12               121.3(8)      1_555  .      1_555  N
  C10       C5        C12               120.7(7)      1_555  .      1_555  N
  C5        C6        H7                119.2(7)      1_555  .      1_555  N
  C5        C6        C13               120.6(6)      1_555  .      1_555  N
  H7        C6        C13               119.6(6)      1_555  .      1_555  N
  C3        C8        H9                119.3(7)      1_555  .      1_555  N
  C3        C8        C10               120.8(6)      1_555  .      1_555  N
  H9        C8        C10               119.6(6)      1_555  .      1_555  N
  C5        C10       C8                121.5(5)      1_555  .      1_555  N
  C5        C10       H11               118.8(8)      1_555  .      1_555  N
  C8        C10       H11               119.2(7)      1_555  .      1_555  N
  C5        C12       O15               119.2(9)      1_555  .      1_555  N
  C5        C12       O16              115.4(10)      1_555  .      1_555  N
  O15       C12       O16               125.1(9)      1_555  .      1_555  N
  C3        C13       C6                121.1(5)      1_555  .      1_555  N
  C3        C13       H14               119.2(7)      1_555  .      1_555  N
  C6        C13       H14               119.7(8)      1_555  .      1_555  N
  U1        O15       C12               135.2(8)   -101_445  .      1_555  N
  U1        O16       C12               136.5(9)    101_444  .      1_555  N
  U1        O17       C4                168.6(6)     -1_555  .      1_555  N
  D19       C18       D20               109.5(9)      1_555  .      1_555  N
  D19       C18       D21              113.0(10)      1_555  .      1_555  N
  D19       C18       D22               109.4(8)      1_555  .      1_555  N
  D20       C18       D21               109.6(8)      1_555  .      1_555  N
  D20       C18       D22              105.6(10)      1_555  .      1_555  N
  D21       C18       D22               109.5(8)      1_555  .      1_555  N

 
# start Validation Reply Form
_vrf_ATOM007_Ubdc2_dosed_CD4_1p5-equivalents
;
PROBLEM: _atom_site_aniso_label is missing
RESPONSE: We did not refine atoms aniosotropically.
;
_vrf_PLAT201_Ubdc2_dosed_CD4_1p5-equivalents
;
PROBLEM: Isotropic non-H Atoms in Main Residue(s) .......          13 Report
RESPONSE: We did not refine atoms aniosotropically. 
;
_vrf_PLAT701_Ubdc2_dosed_CD4_1p5-equivalents
;
PROBLEM:  Bond Calc 23.470(13), Rep 2.401(14), Dev.. 1620.69 Sigma   
RESPONSE: Program used to output bond distances/angles was incorrect with assignment for symmetry of certain atoms.
;
_vrf_PLAT702_Ubdc2_dosed_CD4_1p5-equivalents
;
PROBLEM:  Angle Calc 110.4(3), Rep 71.5(4), Dev.. 129.67 Sigma 
RESPONSE: Program used to output bond distances/angles was incorrect with assignment for symmetry of certain atoms.
;
# end Validation Reply Form
