# Supplementary material for: Self-adjusting binding pockets enhance H2 and CH4 adsorption in a uranium-based metal–organic framework
Source: Chem Sci. 2020 May 27;11(26):6709–16. doi: 10.1039/d0sc02394a (PMC7473405; doi:10.1039/d0sc02394a)
Supplement: Supplementary file 1 [file SC-011-D0SC02394A-s001.zip › 1-D2_0p3.cif]

data_Ubdc2_dosed_D2_0p3-equivalents
_chemical_name_mineral "U(bdc)2"
_chemical_formula_sum                  "C16 H8 C8 U D2.94"
_chemical_formula_weight               572.16
_cell_formula_units_Z                  4
_cell_length_a                         18.361(7)
_cell_length_b                         11.346(13)
_cell_length_c                         9.3352(24)
_cell_angle_alpha                      90.0
_cell_angle_beta                       113.642(27)
_cell_angle_gamma                      90.0
_cell_volume                           1781.5(19)
_symmetry_cell_setting                 monoclinic
_symmetry_space_group_name_H-M         "C 2/c"
_exptl_crystal_density_diffrn		   2.133
_symmetry_space_group_name_Hall    	   '-C 2yc'
_computing_structure_refinement        EXPGUI/GSAS
_refine_ls_number_parameters           22
_refine_ls_goodness_of_fit_all         1.13
_refine_ls_number_restraints           35
_refine_ls_matrix_type                 full
_diffrn_radiation_type 				   neutron
_diffrn_radiation_wavelength 		   2.0772
_diffrn_measurement_device_type        'BT1 NCNR'

_diffrn_ambient_temperature 		   9.00(4)
_cell_measurement_temperature 		   9.00(4) 
_diffrn_ambient_pressure 			   ?
_cell_measurement_theta_max     	   155
_cell_measurement_theta_min     	   8
_cell_measurement_reflns_used   	   1600
_diffrn_reflns_number				   1600
_diffrn_reflns_av_R_equivalents 	   0.0
_diffrn_measured_fraction_theta_full   1.0
_exptl_crystal_description     		   'N/A'

loop_ _symmetry_equiv_pos_site_id _symmetry_equiv_pos_as_xyz
       1 +x,+y,+z 
       2 -x,+y,-z+1/2 
      -1 -x,-y,-z 
      -2 +x,-y,+z+1/2 
     101 +x+1/2,+y+1/2,+z 
     102 -x+1/2,+y+1/2,-z+1/2 
    -101 -x+1/2,-y+1/2,-z 
    -102 +x+1/2,-y+1/2,+z+1/2 

# ATOMIC COORDINATES AND DISPLACEMENT PARAMETERS


loop_
      _atom_site_type_symbol
      _atom_site_label
      _atom_site_fract_x
      _atom_site_fract_y
      _atom_site_fract_z
      _atom_site_occupancy
      _atom_site_thermal_displace_type
      _atom_site_U_iso_or_equiv
      _atom_site_symmetry_multiplicity
U 
U1      0.0          0.0027       0.25         1.0        Uiso   0.0075        4
O 
O2     -0.1325      -0.0481       0.044        1.0        Uiso   0.01195       8
C 
C3     -0.23264     -0.11341     -0.20258      1.0        Uiso   0.01195       8
C 
C4     -0.15198     -0.06505     -0.10279      1.0        Uiso   0.01195       8
C 
C5     -0.3722      -0.24311     -0.37126      1.0        Uiso   0.01195       8
C 
C6     -0.34987     -0.2113      -0.20679      1.0        Uiso   0.01195       8
H 
H7     -0.38739     -0.23859     -0.14716      1.0        Uiso   0.01195       8
C 
C8     -0.25941     -0.13469     -0.36447      1.0        Uiso   0.01195       8
H 
H9     -0.22524     -0.10161     -0.42681      1.0        Uiso   0.01195       8
C 
C10    -0.33044     -0.19744     -0.44739      1.0        Uiso   0.01195       8
H 
H11    -0.34601     -0.21823     -0.56805      1.0        Uiso   0.01195       8
C 
C12    -0.43586     -0.32035     -0.44904      1.0        Uiso   0.01195       8
C 
C13    -0.28184     -0.15106     -0.1277       1.0        Uiso   0.01195       8
H 
H14    -0.26621     -0.12878     -0.00586      1.0        Uiso   0.01195       8
O 
O15    -0.4482      -0.35304     -0.58771      1.0        Uiso   0.01195       8
O 
O16    -0.47831     -0.35616     -0.38069      1.0        Uiso   0.01195       8
O 
O17    -0.10501     -0.03723     -0.16174      1.0        Uiso   0.01195       8
D 
D18    -0.1064       0.3902       0.3695       1.468      Uiso   0.095         8

loop_ _atom_type_symbol
      _atom_type_number_in_cell
                   U   4.0        
                   O  32.0        
                   C  64.0        
                   H  32.0        
                   D  11.744      
				   
# MOLECULAR GEOMETRY

loop_
      _geom_bond_atom_site_label_1
      _geom_bond_atom_site_label_2
      _geom_bond_distance
      _geom_bond_site_symmetry_1
      _geom_bond_site_symmetry_2
      _geom_bond_publ_flag
  U1        O2              2.4893(11)  .      1_555  N
  U1        O2              2.4893(11)  .      2_555  N
  U1        O15             2.1733(14)  .    101_556  N
  U1        O15             2.1733(14)  .    102_454  N
  U1        O16             2.1911(14)  .   -101_335  N
  U1        O16             2.1911(14)  .   -102_435  N
  U1        O17              2.4133(8)  .     -1_555  N
  U1        O17              2.4133(8)  .     -2_555  N
  O2        U1              2.4893(11)  .      1_555  N
  O2        C4               1.2843(4)  .      1_555  N
  O2        O17              2.1762(5)  .      1_555  N
  C3        C4               1.5020(6)  .      1_555  N
  C3        C8               1.4101(4)  .      1_555  N
  C3        C13              1.4118(4)  .      1_555  N
  C4        O2               1.2843(4)  .      1_555  N
  C4        C3               1.5020(6)  .      1_555  N
  C4        O17              1.2356(4)  .      1_555  N
  C5        C6               1.4666(4)  .      1_555  N
  C5        C10              1.3412(4)  .      1_555  N
  C5        C12              1.4073(7)  .      1_555  N
  C6        C5               1.4666(4)  .      1_555  N
  C6        H7             1.08992(32)  .      1_555  N
  C6        C13              1.3539(6)  .      1_555  N
  H7        C6             1.08992(32)  .      1_555  N
  C8        C3               1.4101(4)  .      1_555  N
  C8        H9             1.07980(31)  .      1_555  N
  C8        C10              1.4131(6)  .      1_555  N
  H9        C8             1.07980(31)  .      1_555  N
  C10       C5               1.3412(4)  .      1_555  N
  C10       C8               1.4131(6)  .      1_555  N
  C10       H11            1.07130(31)  .      1_555  N
  H11       C10            1.07130(31)  .      1_555  N
  C12       C5               1.4073(7)  .      1_555  N
  C12       O15            1.27653(35)  .      1_555  N
  C12       O16              1.2565(4)  .      1_555  N
  C13       C3               1.4118(4)  .      1_555  N
  C13       C6               1.3539(6)  .      1_555  N
  C13       H14            1.08543(31)  .      1_555  N
  H14       C13            1.08543(31)  .      1_555  N
  O15       U1              2.1733(14)  .    101_444  N
  O15       C12            1.27653(35)  .      1_555  N
  O16       U1              2.1911(14)  .   -101_335  N
  O16       C12              1.2565(4)  .      1_555  N
  O17       U1               2.4133(8)  .     -1_555  N
  O17       O2               2.1762(5)  .      1_555  N
  O17       C4               1.2356(4)  .      1_555  N

loop_
      _geom_angle_atom_site_label_1
      _geom_angle_atom_site_label_2
      _geom_angle_atom_site_label_3
      _geom_angle
      _geom_angle_site_symmetry_1
      _geom_angle_site_symmetry_2
      _geom_angle_site_symmetry_3
      _geom_angle_publ_flag
  O15       U1        O15               82.27(7)    101_556  .    102_454  N
  O15       U1        O16              108.05(6)    101_556  .   -101_445  N
  O15       U1        O16            146.425(26)    101_556  .   -102_546  N
  O15       U1        O17             85.956(22)    101_556  .     -1_555  N
  O15       U1        O17             79.978(23)    101_556  .     -2_556  N
  O15       U1        O16            146.425(26)    102_454  .   -101_445  N
  O15       U1        O16              108.05(6)    102_454  .   -102_546  N
  O15       U1        O17             79.978(23)    102_454  .     -1_555  N
  O15       U1        O17             85.956(22)    102_454  .     -2_556  N
  O16       U1        O16               81.28(6)   -101_445  .   -102_546  N
  O16       U1        O17            131.435(16)   -101_445  .     -1_555  N
  O16       U1        O17               65.46(4)   -101_445  .     -2_556  N
  O16       U1        O17               65.46(4)   -102_546  .     -1_555  N
  O16       U1        O17            131.435(16)   -102_546  .     -2_556  N
  O17       U1        O17            161.313(21)     -1_555  .     -2_556  N
  C4        C3        C8             124.090(23)      1_555  .      1_555  N
  C4        C3        C13            118.099(25)      1_555  .      1_555  N
  C8        C3        C13            117.493(25)      1_555  .      1_555  N
  O2        C4        C3             119.991(24)      1_555  .      1_555  N
  O2        C4        O17            119.435(24)      1_555  .      1_555  N
  C3        C4        O17            120.521(24)      1_555  .      1_555  N
  C6        C5        C10            118.716(28)      1_555  .      1_555  N
  C6        C5        C12            121.267(20)      1_555  .      1_555  N
  C10       C5        C12            120.017(25)      1_555  .      1_555  N
  C5        C6        H7             119.745(26)      1_555  .      1_555  N
  C5        C6        C13            120.304(23)      1_555  .      1_555  N
  H7        C6        C13            119.926(24)      1_555  .      1_555  N
  C3        C8        H9             119.338(25)      1_555  .      1_555  N
  C3        C8        C10            121.454(22)      1_555  .      1_555  N
  H9        C8        C10            119.205(25)      1_555  .      1_555  N
  C5        C10       C8             120.167(26)      1_555  .      1_555  N
  C5        C10       H11            120.251(27)      1_555  .      1_555  N
  C8        C10       H11            119.039(23)      1_555  .      1_555  N
  C5        C12       O15            118.493(22)      1_555  .      1_555  N
  C5        C12       O16            119.696(23)      1_555  .      1_555  N
  O15       C12       O16            121.807(28)      1_555  .      1_555  N
  C3        C13       C6             121.085(24)      1_555  .      1_555  N
  C3        C13       H14            119.709(26)      1_555  .      1_555  N
  C6        C13       H14            119.168(23)      1_555  .      1_555  N
  U1        O15       C12            140.879(11)    101_444  .      1_555  N
  U1        O16       C12             144.724(9)   -101_445  .      1_555  N
  U1        O17       C4              171.641(5)     -1_555  .      1_555  N

  
# start Validation Reply Form
_vrf_PLAT201_Ubdc2_dosed_D2_0p3-equivalents
;
PROBLEM: Isotropic non-H Atoms in Main Residue(s) .......          13 Report
RESPONSE: We did not refine atoms aniosotropically. 
;
_vrf_ATOM007_Ubdc2_dosed_D2_0p3-equivalents
;
PROBLEM: Anisotropic labels are missing
RESPONSE: We did not refine atoms aniosotropically.
;
_vrf_PLAT701_Ubdc2_dosed_D2_0p3-equivalents
;
PROBLEM:  Bond Calc 23.26(3), Rep 2.1911(14), Dev.. 702.30 Sigma 
RESPONSE: Program used to output bond distances/angles was incorrect with assignment for symmetry of certain atoms.
;
_vrf_PLAT702_Ubdc2_dosed_D2_0p3-equivalents
;
PROBLEM:  Angle Calc 68.03(4), Rep 146.43(3), Dev.. 1959.88 Sigma    
RESPONSE: Program used to output bond distances/angles was incorrect with assignment for symmetry of certain atoms.
;
_vrf_PLAT075_Ubdc2_dosed_D2_0p3-equivalents
;
PROBLEM:  Occupancy 1.361 Greater Than 1.0 for ...... D19 
RESPONSE: Super-atom approach used to model D2 molecule, as in Runčevski, T. et al, Chem. Comm. 2016, 53, 8251-8254. 
;
# end Validation Reply Form
