# Supplementary material for: Self-adjusting binding pockets enhance H2 and CH4 adsorption in a uranium-based metal–organic framework
Source: Chem Sci. 2020 May 27;11(26):6709–16. doi: 10.1039/d0sc02394a (PMC7473405; doi:10.1039/d0sc02394a)
Supplement: Supplementary file 1 [file SC-011-D0SC02394A-s001.zip › 1-D2_0p7.cif]

data_Ubdc2_dosed_D2_0p7-equivalents
_chemical_name_mineral "U(bdc)2"
_chemical_formula_sum                  "C16 H8 C8 U D2.43"
_chemical_formula_weight               571.14
_cell_formula_units_Z                  4
_cell_length_a                         18.4023(28)
_cell_length_b                         11.324(5)
_cell_length_c                         9.3330(10)
_cell_angle_alpha                      90.0
_cell_angle_beta                       113.659(8)
_cell_angle_gamma                      90.0
_cell_volume                           1781.4(8)
_symmetry_cell_setting                 monoclinic
_symmetry_space_group_name_H-M         "C 2/c"
_exptl_crystal_density_diffrn		   2.130
_symmetry_space_group_name_Hall    	   '-C 2yc'
_computing_structure_refinement        EXPGUI/GSAS
_refine_ls_number_parameters           137
_refine_ls_goodness_of_fit_all         1.16
_refine_ls_number_restraints           57
_refine_ls_matrix_type                 full
_diffrn_radiation_type 				   neutron
_diffrn_radiation_wavelength 		   2.0772
_diffrn_measurement_device_type        'BT1 NCNR'

_diffrn_ambient_temperature 		   9.00(4)
_cell_measurement_temperature 		   9.00(4)
_diffrn_ambient_pressure 			   ?
_cell_measurement_theta_max     	   145
_cell_measurement_theta_min     	   8
_cell_measurement_reflns_used   	   1500
_diffrn_reflns_number				   1500
_diffrn_reflns_av_R_equivalents 	   0.0
_diffrn_measured_fraction_theta_full   1.0
_exptl_crystal_description     		   'N/A'

loop_ _symmetry_equiv_pos_site_id _symmetry_equiv_pos_as_xyz
       1 +x,+y,+z 
       2 -x,+y,-z+1/2 
      -1 -x,-y,-z 
      -2 +x,-y,+z+1/2 
     101 +x+1/2,+y+1/2,+z 
     102 -x+1/2,+y+1/2,-z+1/2 
    -101 -x+1/2,-y+1/2,-z 
    -102 +x+1/2,-y+1/2,+z+1/2 

# ATOMIC COORDINATES AND DISPLACEMENT PARAMETERS


loop_
      _atom_site_type_symbol
      _atom_site_label
      _atom_site_fract_x
      _atom_site_fract_y
      _atom_site_fract_z
      _atom_site_occupancy
      _atom_site_thermal_displace_type
      _atom_site_U_iso_or_equiv
      _atom_site_symmetry_multiplicity
U 
U1      0.0         -0.0118(27)   0.25         1.0        Uiso   0.009(4)      4
O 
O2     -0.1318(4)   -0.0533(12)   0.0630(16)   1.0        Uiso   0.01857(35)   8
C 
C3     -0.22340(9)  -0.10853(22) -0.18360(19)  1.0        Uiso   0.01857(35)   8
C 
C4     -0.14989(31) -0.0620(8)   -0.0853(4)    1.0        Uiso   0.01857(35)   8
C 
C5     -0.37018(9)  -0.22351(21) -0.36753(20)  1.0        Uiso   0.01857(35)   8
C 
C6     -0.34866(6)  -0.19994(14) -0.20664(9)   1.0        Uiso   0.01857(35)   8
H 
H7     -0.3858(4)   -0.23352(23) -0.14985(13)  1.0        Uiso   0.01857(35)   8
C 
C8     -0.24646(6)  -0.12864(15) -0.34740(9)   1.0        Uiso   0.01857(35)   8
H 
H9     -0.2091(4)   -0.09506(24) -0.40398(13)  1.0        Uiso   0.01857(35)   8
C 
C10    -0.31562(4)  -0.18772(14) -0.43492(12)  1.0        Uiso   0.01857(35)   8
H 
H11    -0.33053(6)  -0.20465(20) -0.5580(12)   1.0        Uiso   0.01857(35)   8
C 
C12    -0.4384(8)   -0.2928(18)  -0.4462(13)   1.0        Uiso   0.01857(35)   8
C 
C13    -0.27775(4)  -0.14147(15) -0.11751(12)  1.0        Uiso   0.01857(35)   8
H 
H14    -0.26234(6)  -0.12537(21)  0.0060(12)   1.0        Uiso   0.01857(35)   8
O 
O15    -0.4832(9)   -0.3220(25)  -0.3759(18)   1.0        Uiso   0.01857(35)   8
O 
O16    -0.4567(13)  -0.3210(26)  -0.5897(16)   1.0        Uiso   0.01857(35)   8
O 
O17    -0.1027(8)   -0.0213(13)  -0.1439(6)    1.0        Uiso   0.01857(35)   8
D 
D19    -0.1005(16)   0.3946(32)   0.3855(29)   1.2154     Uani   0.10651       8

loop_ _atom_site_aniso_label
      _atom_site_aniso_U_11
      _atom_site_aniso_U_12
      _atom_site_aniso_U_13
      _atom_site_aniso_U_22
      _atom_site_aniso_U_23
      _atom_site_aniso_U_33
D19     0.119(17)   0.049(22)   0.016(9)    0.163(28)   0.024(22)   0.025(8)  

loop_ _atom_type_symbol
      _atom_type_number_in_cell
                   U   4.0        
                   O  32.0        
                   C  64.0        
                   H  32.0        
                   D   9.723      

# MOLECULAR GEOMETRY

loop_
      _geom_bond_atom_site_label_1
      _geom_bond_atom_site_label_2
      _geom_bond_distance
      _geom_bond_site_symmetry_1
      _geom_bond_site_symmetry_2
      _geom_bond_publ_flag
  U1        O2               2.398(10)  .      1_555  N
  U1        O2               2.398(10)  .      2_555  N
  U1        O15                2.31(4)  .   -101_335  N
  U1        O15                2.31(4)  .   -102_435  N
  U1        O16                2.57(4)  .    101_556  N
  U1        O16                2.57(4)  .    102_454  N
  U1        O17              2.488(16)  .     -1_555  N
  U1        O17              2.488(16)  .     -2_555  N
  O2        U1               2.398(10)  .      1_555  N
  O2        C4               1.291(15)  .      1_555  N
  C3        C4                1.398(5)  .      1_555  N
  C3        C8              1.4312(19)  .      1_555  N
  C3        C13             1.4196(23)  .      1_555  N
  C4        O2               1.291(15)  .      1_555  N
  C4        C3                1.398(5)  .      1_555  N
  C4        O17              1.284(16)  .      1_555  N
  C5        C6              1.4161(20)  .      1_555  N
  C5        C10             1.4404(24)  .      1_555  N
  C5        C12              1.412(15)  .      1_555  N
  C6        C5              1.4161(20)  .      1_555  N
  C6        H7                1.088(6)  .      1_555  N
  C6        C13             1.4006(15)  .      1_555  N
  H7        C6                1.088(6)  .      1_555  N
  C8        C3              1.4312(19)  .      1_555  N
  C8        H9                1.089(6)  .      1_555  N
  C8        C10             1.3784(15)  .      1_555  N
  H9        C8                1.089(6)  .      1_555  N
  C10       C5              1.4404(24)  .      1_555  N
  C10       C8              1.3784(15)  .      1_555  N
  C10       H11              1.086(11)  .      1_555  N
  H11       C10              1.086(11)  .      1_555  N
  C12       C5               1.412(15)  .      1_555  N
  C12       O15              1.285(26)  .      1_555  N
  C12       O16              1.284(21)  .      1_555  N
  C13       C3              1.4196(23)  .      1_555  N
  C13       C6              1.4006(15)  .      1_555  N
  C13       H14              1.087(11)  .      1_555  N
  H14       C13              1.087(11)  .      1_555  N
  O15       U1                 2.31(4)  .   -101_335  N
  O15       C12              1.285(26)  .      1_555  N
  O16       U1                 2.57(4)  .    101_444  N
  O16       C12              1.284(21)  .      1_555  N
  O17       U1               2.488(16)  .     -1_555  N
  O17       C4               1.284(16)  .      1_555  N

loop_
      _geom_angle_atom_site_label_1
      _geom_angle_atom_site_label_2
      _geom_angle_atom_site_label_3
      _geom_angle
      _geom_angle_site_symmetry_1
      _geom_angle_site_symmetry_2
      _geom_angle_site_symmetry_3
      _geom_angle_publ_flag
  O2        U1        O2               157.4(16)      1_555  .      2_555  N
  O2        U1        O15                84.7(8)      1_555  .   -101_445  N
  O2        U1        O15                76.9(8)      1_555  .   -102_546  N
  O2        U1        O15                76.9(8)      2_555  .   -101_445  N
  O2        U1        O15                84.7(8)      2_555  .   -102_546  N
  O15       U1        O15               70.5(14)   -101_445  .   -102_546  N
  U1        O2        C4                123.1(7)      1_555  .      1_555  N
  C4        C3        C8              123.72(25)      1_555  .      1_555  N
  C4        C3        C13             118.62(24)      1_555  .      1_555  N
  C8        C3        C13             117.62(13)      1_555  .      1_555  N
  O2        C4        C3                119.9(6)      1_555  .      1_555  N
  O2        C4        O17               120.1(7)      1_555  .      1_555  N
  C3        C4        O17               119.9(4)      1_555  .      1_555  N
  C6        C5        C10             117.56(13)      1_555  .      1_555  N
  C6        C5        C12               117.9(6)      1_555  .      1_555  N
  C10       C5        C12               124.1(6)      1_555  .      1_555  N
  C5        C6        H7              119.18(17)      1_555  .      1_555  N
  C5        C6        C13             121.08(12)      1_555  .      1_555  N
  H7        C6        C13             119.58(16)      1_555  .      1_555  N
  C3        C8        H9              119.20(18)      1_555  .      1_555  N
  C3        C8        C10             121.18(12)      1_555  .      1_555  N
  H9        C8        C10             119.61(16)      1_555  .      1_555  N
  C5        C10       C8              121.16(11)      1_555  .      1_555  N
  C5        C10       H11             119.20(21)      1_555  .      1_555  N
  C8        C10       H11             119.60(21)      1_555  .      1_555  N
  C5        C12       O15              119.8(13)      1_555  .      1_555  N
  C5        C12       O16              119.1(17)      1_555  .      1_555  N
  O15       C12       O16              121.0(18)      1_555  .      1_555  N
  C3        C13       C6              121.14(11)      1_555  .      1_555  N
  C3        C13       H14             119.19(21)      1_555  .      1_555  N
  C6        C13       H14             119.59(21)      1_555  .      1_555  N
  U1        O15       C12              135.6(19)   -101_445  .      1_555  N


# start Validation Reply Form
_vrf_PLAT201_Ubdc2_dosed_D2_0p7-equivalents
;
PROBLEM: Isotropic non-H Atoms in Main Residue(s) .......          13 Report
RESPONSE: We did not refine atoms aniosotropically. 
;
_vrf_ATOM007_Ubdc2_dosed_D2_0p7-equivalents
;
PROBLEM: Anisotropic labels are missing
RESPONSE: We did not refine atoms aniosotropically.
;
_vrf_PLAT701_Ubdc2_dosed_D2_0p7-equivalents
;
PROBLEM:  Bond Calc 23.31(3), Rep 2.31(4), Dev.. 700.00 Sigma   
RESPONSE: Program used to output bond distances/angles was incorrect with assignment for symmetry of certain atoms.
;
_vrf_PLAT702_Ubdc2_dosed_D2_0p7-equivalents
;
PROBLEM:  Angle Calc 107.5(5), Rep 76.9(8), Dev.. 61.20 Sigma 
RESPONSE: Program used to output bond distances/angles was incorrect with assignment for symmetry of certain atoms.
;
_vrf_PLAT075_Ubdc2_dosed_D2_0p7-equivalents
;
PROBLEM:  Occupancy 1.215 Greater Than 1.0 for ...... D19 
RESPONSE: Super-atom approach used to model D2 molecule, as in Runčevski, T. et al, Chem. Comm. 2016, 53, 8251-8254. 
;
# end Validation Reply Form
