# Supplementary material for: Self-adjusting binding pockets enhance H2 and CH4 adsorption in a uranium-based metal–organic framework
Source: Chem Sci. 2020 May 27;11(26):6709–16. doi: 10.1039/d0sc02394a (PMC7473405; doi:10.1039/d0sc02394a)
Supplement: Supplementary file 1 [file SC-011-D0SC02394A-s001.zip › 1-D2_1p5.cif]

data_Ubdc2_dosed_D2_1p5-equivalents
_chemical_name_mineral "U(bdc)2"
_chemical_formula_sum                  "C16 H8 C8 U D3.20"
_chemical_formula_weight               572.68
_cell_formula_units_Z                  4
_cell_length_a                         18.4556(11)
_cell_length_b                         11.2332(10)
_cell_length_c                         9.3508(4)
_cell_angle_alpha                      90.0
_cell_angle_beta                       113.6484(31)
_cell_angle_gamma                      90.0
_cell_volume                           1775.76(21)
_symmetry_cell_setting                 monoclinic
_symmetry_space_group_name_H-M         "C 2/c"
_exptl_crystal_density_diffrn		   2.142
_symmetry_space_group_name_Hall    	   '-C 2yc'
_computing_structure_refinement        EXPGUI/GSAS
_refine_ls_number_parameters           84
_refine_ls_goodness_of_fit_all         1.14
_refine_ls_number_restraints           38
_refine_ls_matrix_type                 full
_diffrn_radiation_type 				   neutron
_diffrn_radiation_wavelength 		   2.0772
_diffrn_measurement_device_type        'BT1 NCNR'

_diffrn_ambient_temperature 		   9.0(1)
_cell_measurement_temperature 		   9.0(1)
_diffrn_ambient_pressure 			   ?
_cell_measurement_theta_max     	   160
_cell_measurement_theta_min     	   8
_cell_measurement_reflns_used   	   1631
_diffrn_reflns_number				   1631
_diffrn_reflns_av_R_equivalents 	   0.0
_diffrn_measured_fraction_theta_full   1.0
_exptl_crystal_description     		   'N/A'

loop_ _symmetry_equiv_pos_site_id _symmetry_equiv_pos_as_xyz
       1 +x,+y,+z 
       2 -x,+y,-z+1/2 
      -1 -x,-y,-z 
      -2 +x,-y,+z+1/2 
     101 +x+1/2,+y+1/2,+z 
     102 -x+1/2,+y+1/2,-z+1/2 
    -101 -x+1/2,-y+1/2,-z 
    -102 +x+1/2,-y+1/2,+z+1/2 

# ATOMIC COORDINATES AND DISPLACEMENT PARAMETERS


loop_
      _atom_site_type_symbol
      _atom_site_label
      _atom_site_fract_x
      _atom_site_fract_y
      _atom_site_fract_z
      _atom_site_occupancy
      _atom_site_thermal_displace_type
      _atom_site_U_iso_or_equiv
      _atom_site_symmetry_multiplicity
U 
U1      0.0          0.0013(11)   0.25         1.0        Uiso   0.0087(19)    4
O 
O2     -0.1252(6)   -0.0473(13)   0.0541(10)   1.0        Uiso   0.01856(19)   8
C 
C3     -0.22085(8)  -0.10910(22) -0.19294(20)  1.0        Uiso   0.01856(19)   8
C 
C4     -0.1400(5)   -0.0673(11)  -0.0945(8)    1.0        Uiso   0.01856(19)   8
C 
C5     -0.37123(9)  -0.21815(19) -0.36467(20)  1.0        Uiso   0.01856(19)   8
C 
C6     -0.34784(6)  -0.19344(14) -0.20468(9)   1.0        Uiso   0.01856(19)   8
H 
H7     -0.38464(30) -0.22919(24) -0.14197(14)  1.0        Uiso   0.01856(19)   8
C 
C8     -0.24558(5)  -0.12527(15) -0.34803(9)   1.0        Uiso   0.01856(19)   8
H 
H9     -0.20891(29) -0.09345(25) -0.40672(13)  1.0        Uiso   0.01856(19)   8
C 
C10    -0.31780(4)  -0.18494(13) -0.43543(12)  1.0        Uiso   0.01856(19)   8
H 
H11    -0.32968(6)  -0.21131(19) -0.5464(11)   1.0        Uiso   0.01856(19)   8
C 
C12    -0.4378(5)   -0.2993(10)  -0.4430(8)    1.0        Uiso   0.01856(19)   8
C 
C13    -0.27779(4)  -0.13665(16) -0.12113(12)  1.0        Uiso   0.01856(19)   8
H 
H14    -0.26085(6)  -0.11960(22)  0.0017(12)   1.0        Uiso   0.01856(19)   8
O 
O15    -0.4831(6)   -0.3308(11)  -0.3717(11)   1.0        Uiso   0.01856(19)   8
O 
O16    -0.4517(6)   -0.3347(12)  -0.5823(9)    1.0        Uiso   0.01856(19)   8
O 
O17    -0.0983(5)   -0.0454(12)  -0.1696(10)   1.0        Uiso   0.01856(19)   8
D 
D19    -0.1067(6)    0.3912(11)   0.3671(10)   1.598(14)  Uani   0.10491       8

loop_ _atom_site_aniso_label
      _atom_site_aniso_U_11
      _atom_site_aniso_U_12
      _atom_site_aniso_U_13
      _atom_site_aniso_U_22
      _atom_site_aniso_U_23
      _atom_site_aniso_U_33
D19     0.129(7)    0.050(7)    0.015(4)    0.145(9)    0.023(7)    0.025(4)  

loop_ _atom_type_symbol
      _atom_type_number_in_cell
                   U   4.0        
                   O  32.0        
                   C  64.0        
                   H  32.0        
                   D  12.781      

# MOLECULAR GEOMETRY

loop_
      _geom_bond_atom_site_label_1
      _geom_bond_atom_site_label_2
      _geom_bond_distance
      _geom_bond_site_symmetry_1
      _geom_bond_site_symmetry_2
      _geom_bond_publ_flag
  U1        O2                2.367(9)  .      1_555  N
  U1        O2                2.367(9)  .      2_555  N
  U1        O15              2.311(16)  .   -101_335  N
  U1        O15              2.311(16)  .   -102_435  N
  U1        O16              2.351(15)  .    101_556  N
  U1        O16              2.351(15)  .    102_454  N
  U1        O17              2.280(12)  .     -1_555  N
  U1        O17              2.280(12)  .     -2_555  N
  O2        U1                2.367(9)  .      1_555  N
  O2        C4               1.323(13)  .      1_555  N
  C3        C4                1.481(8)  .      1_555  N
  C3        C8              1.3466(19)  .      1_555  N
  C3        C13             1.4889(22)  .      1_555  N
  C4        O2               1.323(13)  .      1_555  N
  C4        C3                1.481(8)  .      1_555  N
  C4        O17              1.256(15)  .      1_555  N
  C5        C6              1.4083(20)  .      1_555  N
  C5        C10             1.4397(23)  .      1_555  N
  C5        C12               1.468(9)  .      1_555  N
  C6        C5              1.4083(20)  .      1_555  N
  C6        H7                1.134(5)  .      1_555  N
  C6        C13             1.3705(14)  .      1_555  N
  H7        C6                1.134(5)  .      1_555  N
  C8        C3              1.3466(19)  .      1_555  N
  C8        H9                1.088(5)  .      1_555  N
  C8        C10             1.4212(14)  .      1_555  N
  H9        C8                1.088(5)  .      1_555  N
  C10       C5              1.4397(23)  .      1_555  N
  C10       C8              1.4212(14)  .      1_555  N
  C10       H11              1.015(10)  .      1_555  N
  H11       C10              1.015(10)  .      1_555  N
  C12       C5                1.468(9)  .      1_555  N
  C12       O15              1.311(15)  .      1_555  N
  C12       O16              1.286(13)  .      1_555  N
  C13       C3              1.4889(22)  .      1_555  N
  C13       C6              1.3705(14)  .      1_555  N
  C13       H14              1.079(10)  .      1_555  N
  H14       C13              1.079(10)  .      1_555  N
  O15       U1               2.311(16)  .   -101_335  N
  O15       C12              1.311(15)  .      1_555  N
  O16       U1               2.351(15)  .    101_444  N
  O16       C12              1.286(13)  .      1_555  N
  O17       U1               2.280(12)  .     -1_555  N
  O17       C4               1.256(15)  .      1_555  N

loop_
      _geom_angle_atom_site_label_1
      _geom_angle_atom_site_label_2
      _geom_angle_atom_site_label_3
      _geom_angle
      _geom_angle_site_symmetry_1
      _geom_angle_site_symmetry_2
      _geom_angle_site_symmetry_3
      _geom_angle_publ_flag
  O2        U1        O2                153.3(9)      1_555  .      2_555  N
  O2        U1        O15                84.7(5)      1_555  .   -101_445  N
  O2        U1        O15                73.2(5)      1_555  .   -102_546  N
  O2        U1        O16               133.5(6)      1_555  .    101_556  N
  O2        U1        O16                70.9(4)      1_555  .    102_454  N
  O2        U1        O17               117.0(4)      1_555  .     -1_555  N
  O2        U1        O17                69.3(4)      1_555  .     -2_556  N
  O2        U1        O15                73.2(5)      2_555  .   -101_445  N
  O2        U1        O15                84.7(5)      2_555  .   -102_546  N
  O2        U1        O16                70.9(4)      2_555  .    101_556  N
  O2        U1        O16               133.5(6)      2_555  .    102_454  N
  O2        U1        O17                69.3(4)      2_555  .     -1_555  N
  O2        U1        O17               117.0(4)      2_555  .     -2_556  N
  O15       U1        O15                68.1(7)   -101_445  .   -102_546  N
  O15       U1        O16               114.2(4)   -101_445  .    101_556  N
  O15       U1        O16               152.6(4)   -101_445  .    102_454  N
  O15       U1        O17               128.6(6)   -101_445  .     -1_555  N
  O15       U1        O17                74.7(5)   -101_445  .     -2_556  N
  O15       U1        O16               152.6(4)   -102_546  .    101_556  N
  O15       U1        O16               114.2(4)   -102_546  .    102_454  N
  O15       U1        O17                74.7(5)   -102_546  .     -1_555  N
  O15       U1        O17               128.6(6)   -102_546  .     -2_556  N
  O16       U1        O16                76.8(6)    101_556  .    102_454  N
  O16       U1        O17                84.9(5)    101_556  .     -1_555  N
  O16       U1        O17                75.5(5)    101_556  .     -2_556  N
  O16       U1        O17                75.5(5)    102_454  .     -1_555  N
  O16       U1        O17                84.9(5)    102_454  .     -2_556  N
  O17       U1        O17               154.9(9)     -1_555  .     -2_556  N
  U1        O2        C4                125.3(8)      1_555  .      1_555  N
  C4        C3        C8                122.3(4)      1_555  .      1_555  N
  C4        C3        C13               120.2(4)      1_555  .      1_555  N
  C8        C3        C13             117.52(12)      1_555  .      1_555  N
  O2        C4        C3                116.0(8)      1_555  .      1_555  N
  O2        C4        O17               129.7(9)      1_555  .      1_555  N
  C3        C4        O17               113.9(6)      1_555  .      1_555  N
  C6        C5        C10             117.55(12)      1_555  .      1_555  N
  C6        C5        C12               119.4(4)      1_555  .      1_555  N
  C10       C5        C12               121.5(4)      1_555  .      1_555  N
  C5        C6        H7              119.18(16)      1_555  .      1_555  N
  C5        C6        C13             120.96(12)      1_555  .      1_555  N
  H7        C6        C13             119.58(14)      1_555  .      1_555  N
  C3        C8        H9              119.21(17)      1_555  .      1_555  N
  C3        C8        C10             121.16(12)      1_555  .      1_555  N
  H9        C8        C10             119.62(14)      1_555  .      1_555  N
  C5        C10       C8              121.01(11)      1_555  .      1_555  N
  C5        C10       H11             119.18(22)      1_555  .      1_555  N
  C8        C10       H11             119.58(21)      1_555  .      1_555  N
  C5        C12       O15               119.4(7)      1_555  .      1_555  N
  C5        C12       O16               119.0(9)      1_555  .      1_555  N
  O15       C12       O16               121.5(9)      1_555  .      1_555  N
  C3        C13       C6              120.97(11)      1_555  .      1_555  N
  C3        C13       H14             119.16(21)      1_555  .      1_555  N
  C6        C13       H14             119.57(22)      1_555  .      1_555  N
  U1        O15       C12               135.6(9)   -101_445  .      1_555  N
  U1        O16       C12              141.9(10)    101_444  .      1_555  N
  U1        O17       C4                166.8(6)     -1_555  .      1_555  N

# start Validation Reply Form
_vrf_PLAT201_Ubdc2_dosed_D2_1p5-equivalents
;
PROBLEM: Isotropic non-H Atoms in Main Residue(s) .......          13 Report
RESPONSE: We did not refine atoms aniosotropically, except for the deuterium super-atoms when appropriate. 
;
_vrf_PLAT701_Ubdc2_dosed_D2_1p5-equivalents
;
PROBLEM:  Bond Calc 23.314(14), Rep 2.311(16), Dev.. 1500.21 Sigma  
RESPONSE: Program used to output bond distances/angles was incorrect with assignment for symmetry of certain atoms.
;
_vrf_PLAT702_Ubdc2_dosed_D2_1p5-equivalents
;
PROBLEM:  Angle Calc 110.5(3), Rep 73.2(5), Dev.. 124.33 Sigma   
RESPONSE: Program used to output bond distances/angles was incorrect with assignment for symmetry of certain atoms.
;
_vrf_PLAT075_Ubdc2_dosed_D2_1p5-equivalents
;
PROBLEM:  Occupancy 1.588 Greater Than 1.0 for ...... D19 
RESPONSE: Super-atom approach used to model D2 molecule, as in Runčevski, T. et al, Chem. Comm. 2016, 53, 8251-8254. 
;
# end Validation Reply Form
