# Supplementary material for: Self-adjusting binding pockets enhance H2 and CH4 adsorption in a uranium-based metal–organic framework
Source: Chem Sci. 2020 May 27;11(26):6709–16. doi: 10.1039/d0sc02394a (PMC7473405; doi:10.1039/d0sc02394a)
Supplement: Supplementary file 1 [file SC-011-D0SC02394A-s001.zip › 1-D2_2p5.cif]

data_Ubdc2_dosed_D2_2p5-equivalents
_chemical_name_mineral "U(bdc)2"
_chemical_formula_sum                  "C16 H8 C8 U D4.98"
_chemical_formula_weight               576.29
_cell_formula_units_Z                  4
_cell_length_a                         18.6653(11)
_cell_length_b                         10.9486(8)
_cell_length_c                         9.3838(5)
_cell_angle_alpha                      90.0
_cell_angle_beta                       113.8071(33)
_cell_angle_gamma                      90.0
_cell_volume                           1754.48(19)
_symmetry_cell_setting                 monoclinic
_symmetry_space_group_name_H-M         "C 2/c"
_exptl_crystal_density_diffrn		   2.182
_symmetry_space_group_name_Hall    	   '-C 2yc'
_computing_structure_refinement        EXPGUI/GSAS
_refine_ls_number_parameters           89
_refine_ls_goodness_of_fit_all         1.06
_refine_ls_number_restraints           35
_refine_ls_matrix_type                 full
_diffrn_radiation_type 				   neutron
_diffrn_radiation_wavelength 		   2.0772
_diffrn_measurement_device_type        'BT1 NCNR'

_diffrn_ambient_temperature 		   9.0(1)
_cell_measurement_temperature 		   9.0(1)
_diffrn_ambient_pressure 			   ?
_cell_measurement_theta_max     	   160
_cell_measurement_theta_min     	   9
_cell_measurement_reflns_used   	   790
_diffrn_reflns_number				   790
_diffrn_reflns_av_R_equivalents 	   0.0
_diffrn_measured_fraction_theta_full   1.0
_exptl_crystal_description     		   'N/A'

loop_ _symmetry_equiv_pos_site_id _symmetry_equiv_pos_as_xyz
       1 +x,+y,+z 
       2 -x,+y,-z+1/2 
      -1 -x,-y,-z 
      -2 +x,-y,+z+1/2 
     101 +x+1/2,+y+1/2,+z 
     102 -x+1/2,+y+1/2,-z+1/2 
    -101 -x+1/2,-y+1/2,-z 
    -102 +x+1/2,-y+1/2,+z+1/2 

# ATOMIC COORDINATES AND DISPLACEMENT PARAMETERS


loop_
      _atom_site_type_symbol
      _atom_site_label
      _atom_site_fract_x
      _atom_site_fract_y
      _atom_site_fract_z
      _atom_site_occupancy
      _atom_site_thermal_displace_type
      _atom_site_U_iso_or_equiv
      _atom_site_symmetry_multiplicity
U 
U1      0.0         -0.0006(10)   0.25         1.0        Uiso   0.0085(15)    4
O 
O2     -0.12166(20) -0.0478(8)    0.0522(9)    1.0        Uiso   0.01418(15)   8
C 
C3     -0.22389(12) -0.10408(35) -0.19267(27)  1.0        Uiso   0.01418(15)   8
C 
C4     -0.14311(15) -0.0665(5)   -0.09616(22)  1.0        Uiso   0.01418(15)   8
C 
C5     -0.37067(13) -0.21673(32) -0.37318(30)  1.0        Uiso   0.01418(15)   8
C 
C6     -0.34680(9)  -0.18672(29) -0.20685(15)  1.0        Uiso   0.01418(15)   8
H 
H7     -0.3840(4)   -0.2174(4)   -0.14656(25)  1.0        Uiso   0.01418(15)   8
C 
C8     -0.24795(9)  -0.13060(33) -0.35653(18)  1.0        Uiso   0.01418(15)   8
H 
H9     -0.2092(5)   -0.1014(6)   -0.41642(31)  1.0        Uiso   0.01418(15)   8
C 
C10    -0.31921(8)  -0.18612(30) -0.44194(19)  1.0        Uiso   0.01418(15)   8
H 
H11    -0.33297(13) -0.2114(5)   -0.5566(12)   1.0        Uiso   0.01418(15)   8
C 
C12    -0.43424(17) -0.29811(35) -0.4459(4)    1.0        Uiso   0.01418(15)   8
C 
C13    -0.27802(11) -0.12953(35) -0.12483(18)  1.0        Uiso   0.01418(15)   8
H 
H14    -0.26307(17) -0.1078(7)   -0.0085(13)   1.0        Uiso   0.01418(15)   8
O 
O15    -0.4765(4)   -0.3273(6)   -0.3777(5)    1.0        Uiso   0.01418(15)   8
O 
O16    -0.45386(21) -0.3277(6)   -0.5888(10)   1.0        Uiso   0.01418(15)   8
O 
O17    -0.0977(4)   -0.0463(7)   -0.15695(31)  1.0        Uiso   0.01418(15)   8
D 
D19    -0.1230(5)    0.3852(8)    0.3700(9)    1.775(14)  Uani   0.09647       8
D 
D21     0.0          0.4750(13)   0.25         1.431(14)  Uani   0.09456       4

loop_ _atom_site_aniso_label
      _atom_site_aniso_U_11
      _atom_site_aniso_U_12
      _atom_site_aniso_U_13
      _atom_site_aniso_U_22
      _atom_site_aniso_U_23
      _atom_site_aniso_U_33
D19     0.135(6)   -0.004(7)    0.030(4)    0.086(5)    0.005(7)    0.060(4)  
D21     0.111(10)   0.02712     0.049(8)    0.033(11)  -0.0074      0.138(12) 

loop_ _atom_type_symbol
      _atom_type_number_in_cell
                   U   4.0        
                   O  32.0        
                   C  64.0        
                   H  32.0        
                   D  19.927      
 
# MOLECULAR GEOMETRY

loop_
      _geom_bond_atom_site_label_1
      _geom_bond_atom_site_label_2
      _geom_bond_distance
      _geom_bond_site_symmetry_1
      _geom_bond_site_symmetry_2
      _geom_bond_publ_flag
  U1        O2                2.338(5)  .      1_555  N
  U1        O2                2.338(5)  .      2_555  N
  U1        O15              2.367(11)  .   -101_335  N
  U1        O15              2.367(11)  .   -102_435  N
  U1        O16              2.358(11)  .    101_556  N
  U1        O16              2.358(11)  .    102_454  N
  U1        O17               2.374(7)  .     -1_555  N
  U1        O17               2.374(7)  .     -2_555  N
  O2        U1                2.338(5)  .      1_555  N
  O2        C4                1.300(8)  .      1_555  N
  C3        C4              1.4700(34)  .      1_555  N
  C3        C8              1.4466(30)  .      1_555  N
  C3        C13               1.422(4)  .      1_555  N
  C4        O2                1.300(8)  .      1_555  N
  C4        C3              1.4700(34)  .      1_555  N
  C4        O17               1.218(7)  .      1_555  N
  C5        C6              1.4769(32)  .      1_555  N
  C5        C10               1.397(4)  .      1_555  N
  C5        C12               1.419(4)  .      1_555  N
  C6        C5              1.4769(32)  .      1_555  N
  C6        H7                1.110(7)  .      1_555  N
  C6        C13             1.3546(30)  .      1_555  N
  H7        C6                1.110(7)  .      1_555  N
  C8        C3              1.4466(30)  .      1_555  N
  C8        H9                1.126(9)  .      1_555  N
  C8        C10             1.3859(27)  .      1_555  N
  H9        C8                1.126(9)  .      1_555  N
  C10       C5                1.397(4)  .      1_555  N
  C10       C8              1.3859(27)  .      1_555  N
  C10       H11              1.038(11)  .      1_555  N
  H11       C10              1.038(11)  .      1_555  N
  C12       C5                1.419(4)  .      1_555  N
  C12       O15               1.242(9)  .      1_555  N
  C12       O16               1.281(9)  .      1_555  N
  C13       C3                1.422(4)  .      1_555  N
  C13       C6              1.3546(30)  .      1_555  N
  C13       H14              1.040(12)  .      1_555  N
  H14       C13              1.040(12)  .      1_555  N
  O15       U1               2.367(11)  .   -101_335  N
  O15       C12               1.242(9)  .      1_555  N
  O16       U1               2.358(11)  .    101_444  N
  O16       C12               1.281(9)  .      1_555  N
  O17       U1                2.374(7)  .     -1_555  N
  O17       C4                1.218(7)  .      1_555  N

loop_
      _geom_angle_atom_site_label_1
      _geom_angle_atom_site_label_2
      _geom_angle_atom_site_label_3
      _geom_angle
      _geom_angle_site_symmetry_1
      _geom_angle_site_symmetry_2
      _geom_angle_site_symmetry_3
      _geom_angle_publ_flag
  O2        U1        O2                154.5(7)      1_555  .      2_555  N
  O2        U1        O15                84.7(4)      1_555  .   -101_445  N
  O2        U1        O15              74.99(33)      1_555  .   -102_546  N
  O2        U1        O16               132.3(4)      1_555  .    101_556  N
  O2        U1        O16              71.44(27)      1_555  .    102_454  N
  O2        U1        O17             113.56(22)      1_555  .     -1_555  N
  O2        U1        O17              72.29(22)      1_555  .     -2_556  N
  O2        U1        O15              74.99(33)      2_555  .   -101_445  N
  O2        U1        O15                84.7(4)      2_555  .   -102_546  N
  O2        U1        O16              71.44(27)      2_555  .    101_556  N
  O2        U1        O16               132.3(4)      2_555  .    102_454  N
  O2        U1        O17              72.29(22)      2_555  .     -1_555  N
  O2        U1        O17             113.56(22)      2_555  .     -2_556  N
  O15       U1        O15                74.5(4)   -101_445  .   -102_546  N
  O15       U1        O16             114.10(24)   -101_445  .    101_556  N
  O15       U1        O16             150.39(22)   -101_445  .    102_454  N
  O15       U1        O17               133.2(4)   -101_445  .     -1_555  N
  O15       U1        O17              70.07(28)   -101_445  .     -2_556  N
  O15       U1        O16             150.39(22)   -102_546  .    101_556  N
  O15       U1        O16             114.10(24)   -102_546  .    102_454  N
  O15       U1        O17              70.07(28)   -102_546  .     -1_555  N
  O15       U1        O17               133.2(4)   -102_546  .     -2_556  N
  O16       U1        O16                73.2(5)    101_556  .    102_454  N
  O16       U1        O17              85.79(34)    101_556  .     -1_555  N
  O16       U1        O17              74.12(30)    101_556  .     -2_556  N
  O16       U1        O17              74.12(30)    102_454  .     -1_555  N
  O16       U1        O17              85.79(34)    102_454  .     -2_556  N
  O17       U1        O17               155.0(6)     -1_555  .     -2_556  N
  U1        O2        C4                131.7(4)      1_555  .      1_555  N
  C4        C3        C8              120.81(23)      1_555  .      1_555  N
  C4        C3        C13             121.09(21)      1_555  .      1_555  N
  C8        C3        C13             117.69(19)      1_555  .      1_555  N
  O2        C4        C3              119.99(33)      1_555  .      1_555  N
  O2        C4        O17               120.1(4)      1_555  .      1_555  N
  C3        C4        O17             119.81(25)      1_555  .      1_555  N
  C6        C5        C10             117.67(20)      1_555  .      1_555  N
  C6        C5        C12             119.01(29)      1_555  .      1_555  N
  C10       C5        C12             121.72(29)      1_555  .      1_555  N
  C5        C6        H7              119.18(26)      1_555  .      1_555  N
  C5        C6        C13             121.05(20)      1_555  .      1_555  N
  H7        C6        C13             119.64(23)      1_555  .      1_555  N
  C3        C8        H9              119.16(29)      1_555  .      1_555  N
  C3        C8        C10             121.09(20)      1_555  .      1_555  N
  H9        C8        C10             119.68(27)      1_555  .      1_555  N
  C5        C10       C8              121.10(18)      1_555  .      1_555  N
  C5        C10       H11             119.11(33)      1_555  .      1_555  N
  C8        C10       H11             119.64(31)      1_555  .      1_555  N
  C5        C12       O15               119.7(4)      1_555  .      1_555  N
  C5        C12       O16               119.5(4)      1_555  .      1_555  N
  O15       C12       O16               120.1(4)      1_555  .      1_555  N
  C3        C13       C6              121.18(18)      1_555  .      1_555  N
  C3        C13       H14               119.2(4)      1_555  .      1_555  N
  C6        C13       H14               119.6(4)      1_555  .      1_555  N
  U1        O15       C12               138.7(5)   -101_445  .      1_555  N
  U1        O16       C12               138.7(5)    101_444  .      1_555  N
  U1        O17       C4              174.09(31)     -1_555  .      1_555  N

# start Validation Reply Form
_vrf_PLAT201_Ubdc2_dosed_D2_2p5-equivalents
;
PROBLEM: Isotropic non-H Atoms in Main Residue(s) .......          13 Report
RESPONSE: We did not refine atoms aniosotropically, except for the deuterium super-atoms. 
;
_vrf_PLAT701_Ubdc2_dosed_D2_2p5-equivalents
;
PROBLEM:  Bond Calc 23.450(8), Rep 2.376(9), Dev.. 2634.25 Sigma 
RESPONSE: Program used to output bond distances/angles was incorrect with assignment for symmetry of certain atoms.
;
_vrf_PLAT702_Ubdc2_dosed_D2_2p5-equivalents
;
PROBLEM:  Angle Calc 112.55(19), Rep 75.0(3), Dev.. 197.63 Sigma   
RESPONSE: Program used to output bond distances/angles was incorrect with assignment for symmetry of certain atoms.
;
_vrf_PLAT075_Ubdc2_dosed_D2_2p5-equivalents
;
PROBLEM:  Occupancy 1.775 Greater Than 1.0 for ...... D19 
RESPONSE: Super-atom approach used to model D2 molecule, as in Runčevski, T. et al, Chem. Comm. 2016, 53, 8251-8254. 
;
# end Validation Reply Form
