# Supplementary material for: Self-adjusting binding pockets enhance H2 and CH4 adsorption in a uranium-based metal–organic framework
Source: Chem Sci. 2020 May 27;11(26):6709–16. doi: 10.1039/d0sc02394a (PMC7473405; doi:10.1039/d0sc02394a)
Supplement: Supplementary file 1 [file SC-011-D0SC02394A-s001.zip › 1-DMF.CIF]

data_Ubdc2_DMF_Solvated
_chemical_name_mineral "U(bdc)2 0.69DMF"
_chemical_formula_sum                  "C18.07 H12.83 N0.69 O8.69 U"
_chemical_formula_weight               616.69
_cell_formula_units_Z                  4
_cell_length_a 						   18.2658(7)
_cell_length_b 						   12.0252(5)
_cell_length_c 						   9.3579(3)
_cell_angle_alpha					   90
_cell_angle_beta 					   114.817(3)
_cell_angle_gamma 					   90
_cell_volume 						   1865.66(13)
_symmetry_cell_setting                 monoclinic
_symmetry_space_group_name_H-M         "C 2/c"
_exptl_crystal_density_diffrn		   2.196
_symmetry_space_group_name_Hall    	   '-C 2yc'
_computing_structure_refinement        EXPGUI/GSAS
_refine_ls_number_parameters           39
_refine_ls_goodness_of_fit_all         7.567
_refine_ls_number_restraints           25
_refine_ls_matrix_type                 full
_diffrn_radiation_type 				   neutron
_diffrn_radiation_wavelength 		   0.45246
_diffrn_measurement_device_type        '17-BM, APS, ANL'

_diffrn_ambient_temperature 		   RT
_cell_measurement_temperature 		   RT 
_diffrn_ambient_pressure 			   ?
_cell_measurement_theta_max     	   14
_cell_measurement_theta_min     	   1
_cell_measurement_reflns_used   	   192
_diffrn_reflns_number				   192
_diffrn_reflns_av_R_equivalents 	   0.0
_diffrn_measured_fraction_theta_full   1.0
_exptl_crystal_description     		   'N/A'

loop_ _symmetry_equiv_pos_site_id _symmetry_equiv_pos_as_xyz
       1 +x,+y,+z 
       2 -x,+y,-z+1/2 
      -1 -x,-y,-z 
      -2 +x,-y,+z+1/2 
     101 +x+1/2,+y+1/2,+z 
     102 -x+1/2,+y+1/2,-z+1/2 
    -101 -x+1/2,-y+1/2,-z 
    -102 +x+1/2,-y+1/2,+z+1/2 
	
# ATOMIC COORDINATES AND DISPLACEMENT PARAMETERS
	
loop_
_atom_site_label
_atom_site_type_symbol
_atom_site_symmetry_multiplicity
_atom_site_fract_x
_atom_site_fract_y
_atom_site_fract_z
_atom_site_occupancy
_atom_site_B_iso_or_equiv
U1 U 	     4	  0 		 -0.0000(5)   0.25 		1 			1.3
C1 C 	     8	 -0.2795(9)  -0.1500(10) -0.145(2)  1 			1.50024
C2 C 	     8	 -0.2308(11) -0.1126(16) -0.217(2)  1 			1.50024
C3 C 	     8	 -0.2558(13) -0.140(2) 	 -0.377(2)  1 			1.50024
C4 C 	     8	 -0.3279(12) -0.2034(16) -0.460(2)  1 			1.50024
C5 C 	     8	 -0.3751(11) -0.2395(14) -0.387(2)  1 			1.50024
C6 C 	     8	 -0.3477(10) -0.2097(14) -0.220(2)  1 			1.50024
H1 H 	     8	 -0.2207(17) -0.113(3)   -0.435(3)  1 			1.50024
H2 H 	     8	 -0.3441(14) -0.222(2)	 -0.577(2)  1 			1.50024
H3 H 	     8	 -0.2642(10) -0.1325(11) -0.029(2)  1 			1.50024
H4 H 	     8	 -0.3806(12) -0.234(2) 	 -0.159(2)  1 			1.50024
C7 C 	     8	 -0.1484(13) -0.064(3) 	 -0.117(3)  1 			1.50024
O1 O 	     8	 -0.1322(11) -0.061(2)    0.038(2)  1 			1.50024
O2 O 	     8	 -0.0899(15) -0.060(4)   -0.169(3)  1 			1.50024
C8 C 	     8	 -0.4420(14) -0.317(2)   -0.474(2)  1 			1.50024
O3 O 	     8	 -0.4721(18) -0.365(3)   -0.380(3)  1 			1.50024
O4 O 	     8	 -0.4547(16) -0.356(2)   -0.617(2)  1 			1.50024
O1a O	     8	  0.064(6) 	  0.440(15)   0.070(12) 0.345(13)   5
C2a C	     8	  0.030(12)   0.53(2)     0.042(15) 0.345(13) 	5
H3a H	     8	  0.04(2) 	  0.60(9)     0.13(12) 	0.345(13) 	5
N4a N	     8	 -0.027(17)   0.57(3)    -0.11(2) 	0.345(13) 	5
C5a C	     8	 -0.050(14)   0.49(3)    -0.24(3) 	0.345(13) 	5
H6a H	     8	 -0.08(5) 	  0.52(4)    -0.36(5) 	0.345(13) 	5
H7a H  	     8	 -0.01(2) 	  0.44(6)    -0.26(6) 	0.345(13) 	5
H8a H	     8	 -0.09(5)     0.43(6)    -0.26(7) 	0.345(13) 	5
C9a C	     8	 -0.06(3) 	  0.68(3)    -0.12(3) 	0.345(13) 	5
H10a H  	 8	 -0.05(6)  	  0.74(5)    -0.19(11)  0.345(13) 	5
H11a H  	 8 	 -0.12(4) 	  0.69(4)    -0.18(12)  0.345(13) 	5
H12a H  	 8 	 -0.05(6)	  0.73(5)    -0.02(5)   0.345(13) 	5

loop_ _atom_type_symbol
      _atom_type_number_in_cell
                   U   4.0        
                   C  72.424      
                   H  51.656      
                   O  34.808      
                   N   2.808      
				   
# MOLECULAR GEOMETRY

loop_
      _geom_bond_atom_site_label_1
      _geom_bond_atom_site_label_2
      _geom_bond_distance
      _geom_bond_site_symmetry_1
      _geom_bond_site_symmetry_2
      _geom_bond_publ_flag
	  
  U1        O1                 2.50667  .      1_555  N
  U1        O1                 2.50667  .      2_555  N
  U1        O2                 2.19919  .     -1_555  N
  U1        O2                 2.19919  .     -2_555  N
  U1        O3                 2.21258  .   -101_335  N
  U1        O3                 2.21258  .   -102_435  N
  U1        O4                 2.08991  .    101_556  N
  U1        O4                 2.08991  .    102_454  N
  C1        C2                 1.39665  .      1_555  N
  C1        C6                 1.35125  .      1_555  N
  C1        H3                 1.02278  .      1_555  N
  C2        C1                 1.39665  .      1_555  N
  C2        C3                 1.40888  .      1_555  N
  C2        C7                 1.51666  .      1_555  N
  C3        C2                 1.40888  .      1_555  N
  C3        C4                 1.43536  .      1_555  N
  C3        H1                 1.05031  .      1_555  N
  C4        C3                 1.43536  .      1_555  N
  C4        C5                 1.37579  .      1_555  N
  C4        H2                 1.03169  .      1_555  N
  C5        C4                 1.37579  .      1_555  N
  C5        C6                 1.47125  .      1_555  N
  C5        C8                 1.47968  .      1_555  N
  C6        C1                 1.35125  .      1_555  N
  C6        C5                 1.47125  .      1_555  N
  C6        H4                 1.02972  .      1_555  N
  H1        C3                 1.05031  .      1_555  N
  H2        C4                 1.03169  .      1_555  N
  H3        C1                 1.02278  .      1_555  N
  H4        C6                 1.02972  .      1_555  N
  C7        C2                 1.51666  .      1_555  N
  C7        O1                 1.35368  .      1_555  N
  C7        O2                  1.3481  .      1_555  N
  O1        U1                 2.50667  .      1_555  N
  O1        C7                 1.35368  .      1_555  N
  O2        U1                 2.19919  .     -1_555  N
  O2        C7                  1.3481  .      1_555  N
  C8        C5                 1.47968  .      1_555  N
  C8        O3                 1.34729  .      1_555  N
  C8        O4                 1.34309  .      1_555  N
  O3        U1                 2.21258  .   -101_335  N
  O3        C8                 1.34729  .      1_555  N
  O4        U1                 2.08991  .    101_444  N
  O4        C8                 1.34309  .      1_555  N
  O1a       C2a                1.22027  .      1_555  N
  O1a       C2a                 1.6328  .     -1_565  N
  O1a       N4a                0.90757  .     -1_565  N
  O1a       C5a                1.90951  .     -1_565  N
  O1a       C9a                1.52816  .     -1_565  N
  C2a       O1a                1.22027  .      1_555  N
  C2a       O1a                 1.6328  .     -1_565  N
  C2a       C2a                1.27138  .     -1_565  N
  C2a       H3a                1.13746  .      1_555  N
  C2a       N4a                1.44756  .      1_555  N
  C2a       N4a                1.37232  .     -1_565  N
  C2a       C5a                 1.7482  .     -1_565  N
  H3a       C2a                1.13746  .      1_555  N
  H3a       N4a                2.05748  .     -1_565  N
  H3a       H7a                1.60349  .     -1_565  N
  H3a       H7a                1.70711  .     -2_565  N
  H3a       H8a                1.22944  .     -1_565  N
  N4a       O1a                0.90757  .     -1_565  N
  N4a       C2a                1.44756  .      1_555  N
  N4a       C2a                1.37232  .     -1_565  N
  N4a       C5a                1.46727  .      1_555  N
  N4a       C9a                 1.4403  .      1_555  N
  C5a       O1a                1.90951  .     -1_565  N
  C5a       C2a                 1.7482  .     -1_565  N
  C5a       N4a                1.46727  .      1_555  N
  C5a       C5a                1.91269  .      2_554  N
  C5a       H6a                1.08392  .      1_555  N
  C5a       H7a                1.02233  .      1_555  N
  C5a       H7a                1.25005  .      2_554  N
  C5a       H8a                0.98724  .      1_555  N
  H6a       C5a                1.08392  .      1_555  N
  H6a       H7a                1.55936  .      1_555  N
  H6a       H7a                1.82738  .      2_554  N
  H6a       H8a                1.49126  .      1_555  N
  H7a       H3a                1.60349  .     -1_565  N
  H7a       H3a                1.70711  .     -2_564  N
  H7a       C5a                1.02233  .      1_555  N
  H7a       C5a                1.25005  .      2_554  N
  H7a       H6a                1.55936  .      1_555  N
  H7a       H6a                1.82738  .      2_554  N
  H7a       H7a                 0.3333  .      2_554  N
  H7a       H8a                 1.4662  .      1_555  N
  H7a       H8a                1.76037  .      2_554  N
  H8a       H3a                1.22944  .     -1_565  N
  H8a       C5a                0.98724  .      1_555  N
  H8a       H6a                1.49126  .      1_555  N
  H8a       H7a                 1.4662  .      1_555  N
  H8a       H7a                1.76037  .      2_554  N
  C9a       O1a                1.52816  .     -1_565  N
  C9a       N4a                 1.4403  .      1_555  N
  C9a       H10a                1.0409  .      1_555  N
  C9a       H11a               1.00711  .      1_555  N
  C9a       H12a               1.06165  .      1_555  N
  H10a      C9a                 1.0409  .      1_555  N
  H10a      H11a               1.45105  .      1_555  N
  H10a      H12a               1.59538  .      1_555  N
  H11a      O1a                1.91464  .     -1_565  N
  H11a      C9a                1.00711  .      1_555  N
  H11a      H10a               1.45105  .      1_555  N
  H11a      H12a               1.58144  .      1_555  N
  H12a      C9a                1.06165  .      1_555  N
  H12a      H10a               1.59538  .      1_555  N
  H12a      H11a               1.58144  .      1_555  N

loop_
      _geom_angle_atom_site_label_1
      _geom_angle_atom_site_label_2
      _geom_angle_atom_site_label_3
      _geom_angle
      _geom_angle_site_symmetry_1
      _geom_angle_site_symmetry_2
      _geom_angle_site_symmetry_3
      _geom_angle_publ_flag
  O2        U1        O2                141.6954     -1_555  .     -2_556  N
  O2        U1        O3                143.8852     -1_555  .   -101_445  N
  O2        U1        O3                 70.9494     -1_555  .   -102_546  N
  O2        U1        O4                 76.5355     -1_555  .    101_556  N
  O2        U1        O4                 71.8908     -1_555  .    102_454  N
  O2        U1        O3                 70.9494     -2_556  .   -101_445  N
  O2        U1        O3                143.8852     -2_556  .   -102_546  N
  O2        U1        O4                 71.8908     -2_556  .    101_556  N
  O2        U1        O4                 76.5355     -2_556  .    102_454  N
  O3        U1        O3                 85.6025   -101_445  .   -102_546  N
  O3        U1        O4                113.9214   -101_445  .    101_556  N
  O3        U1        O4                144.1329   -101_445  .    102_454  N
  O3        U1        O4                144.1328   -102_546  .    101_556  N
  O3        U1        O4                113.9214   -102_546  .    102_454  N
  O4        U1        O4                 68.0969    101_556  .    102_454  N
  C2        C1        C6                123.7456      1_555  .      1_555  N
  C2        C1        H3                120.0078      1_555  .      1_555  N
  C6        C1        H3                116.2466      1_555  .      1_555  N
  C1        C2        C3                116.7055      1_555  .      1_555  N
  C1        C2        C7                119.6356      1_555  .      1_555  N
  C3        C2        C7                122.7442      1_555  .      1_555  N
  C2        C3        C4                120.9172      1_555  .      1_555  N
  C2        C3        H1                118.7515      1_555  .      1_555  N
  C4        C3        H1                120.3312      1_555  .      1_555  N
  C3        C4        C5                 121.518      1_555  .      1_555  N
  C3        C4        H2                118.6038      1_555  .      1_555  N
  C5        C4        H2                119.8781      1_555  .      1_555  N
  C4        C5        C6                116.4796      1_555  .      1_555  N
  C4        C5        C8                118.0632      1_555  .      1_555  N
  C6        C5        C8                124.8919      1_555  .      1_555  N
  C1        C6        C5                 120.634      1_555  .      1_555  N
  C1        C6        H4                119.2181      1_555  .      1_555  N
  C5        C6        H4                120.1475      1_555  .      1_555  N
  C2        C7        O1                 112.669      1_555  .      1_555  N
  C2        C7        O2                121.5138      1_555  .      1_555  N
  O1        C7        O2                122.4057      1_555  .      1_555  N
  U1        O2        C7                162.8914     -1_555  .      1_555  N
  C5        C8        O3                112.3138      1_555  .      1_555  N
  C5        C8        O4                121.7032      1_555  .      1_555  N
  O3        C8        O4                123.6247      1_555  .      1_555  N
  U1        O3        C8                157.6079   -101_445  .      1_555  N
  U1        O4        C8                137.9286    101_444  .      1_555  N
  C2a       O1a       C2a                50.4259      1_555  .     -1_565  N
  C2a       O1a       N4a                78.8195      1_555  .     -1_565  N
  C2a       O1a       C9a               144.8668      1_555  .     -1_565  N
  C2a       O1a       N4a                61.9365     -1_565  .     -1_565  N
  C2a       O1a       C9a               103.4524     -1_565  .     -1_565  N
  N4a       O1a       C9a                66.9848     -1_565  .     -1_565  N
  O1a       C2a       O1a               129.5741      1_555  .     -1_565  N
  O1a       C2a       C2a                81.8587      1_555  .     -1_565  N
  O1a       C2a       H3a               126.0358      1_555  .      1_555  N
  O1a       C2a       N4a               126.6577      1_555  .      1_555  N
  O1a       C2a       N4a                40.4505      1_555  .     -1_565  N
  O1a       C2a       C5a                77.8359      1_555  .     -1_565  N
  O1a       C2a       C2a                47.7154     -1_565  .     -1_565  N
  O1a       C2a       H3a                96.1582     -1_565  .      1_555  N
  O1a       C2a       N4a                33.5904     -1_565  .      1_555  N
  O1a       C2a       N4a               104.7949     -1_565  .     -1_565  N
  O1a       C2a       C5a               113.9773     -1_565  .     -1_565  N
  C2a       C2a       H3a               134.6205     -1_565  .      1_555  N
  C2a       C2a       N4a                60.2121     -1_565  .      1_555  N
  C2a       C2a       N4a                66.2705     -1_565  .     -1_565  N
  C2a       C2a       C5a               108.6422     -1_565  .     -1_565  N
  H3a       C2a       N4a               107.2297      1_555  .      1_555  N
  H3a       C2a       N4a               109.7734      1_555  .     -1_565  N
  H3a       C2a       C5a                55.6576      1_555  .     -1_565  N
  N4a       C2a       N4a               126.4826      1_555  .     -1_565  N
  N4a       C2a       C5a               146.2348      1_555  .     -1_565  N
  N4a       C2a       C5a                54.4962     -1_565  .     -1_565  N
  C2a       H3a       C5a                84.0188      1_555  .     -1_565  N
  C2a       H3a       H8a               109.0317      1_555  .     -1_565  N
  C5a       H3a       H8a                42.2096     -1_565  .     -1_565  N
  O1a       N4a       C2a                84.4731     -1_565  .      1_555  N
  O1a       N4a       C2a                  60.73     -1_565  .     -1_565  N
  O1a       N4a       C5a               104.5629     -1_565  .      1_555  N
  O1a       N4a       C9a                77.5668     -1_565  .      1_555  N
  C2a       N4a       C2a                53.5174      1_555  .     -1_565  N
  C2a       N4a       C5a               115.7464      1_555  .      1_555  N
  C2a       N4a       C9a               118.5423      1_555  .      1_555  N
  C2a       N4a       C5a                75.9166     -1_565  .      1_555  N
  C2a       N4a       C9a               137.5461     -1_565  .      1_555  N
  C5a       N4a       C9a               125.5841      1_555  .      1_555  N
  C2a       C5a       H3a                40.3235     -1_565  .     -1_565  N
  C2a       C5a       N4a                49.5872     -1_565  .      1_555  N
  C2a       C5a       H6a               159.0196     -1_565  .      1_555  N
  C2a       C5a       H7a               105.4052     -1_565  .      1_555  N
  C2a       C5a       H7a                98.0845     -1_565  .      2_554  N
  C2a       C5a       H8a                84.7895     -1_565  .      1_555  N
  H3a       C5a       N4a                89.6487     -1_565  .      1_555  N
  H3a       C5a       H6a               147.2855     -1_565  .      1_555  N
  H3a       C5a       H7a                78.7209     -1_565  .      1_555  N
  H3a       C5a       H7a                77.9936     -1_565  .      2_554  N
  H3a       C5a       H8a                56.7901     -1_565  .      1_555  N
  N4a       C5a       H6a               119.0166      1_555  .      1_555  N
  N4a       C5a       H7a               124.0189      1_555  .      1_555  N
  N4a       C5a       H7a               111.6805      1_555  .      2_554  N
  N4a       C5a       H8a               124.6059      1_555  .      1_555  N
  H6a       C5a       H7a                95.4781      1_555  .      1_555  N
  H6a       C5a       H7a               102.8314      1_555  .      2_554  N
  H6a       C5a       H8a                91.9903      1_555  .      1_555  N
  H7a       C5a       H7a                12.3592      1_555  .      2_554  N
  H7a       C5a       H8a                93.6913      1_555  .      1_555  N
  H7a       C5a       H8a               103.1533      2_554  .      1_555  N
  C5a       H6a       H7a                40.7388      1_555  .      1_555  N
  C5a       H6a       H8a                41.4234      1_555  .      1_555  N
  H7a       H6a       H8a                57.4002      1_555  .      1_555  N
  C5a       H7a       C5a               114.2712      1_555  .      2_554  N
  C5a       H7a       H6a                43.7831      1_555  .      1_555  N
  C5a       H7a       H7a               126.6057      1_555  .      2_554  N
  C5a       H7a       H8a                42.2165      1_555  .      1_555  N
  C5a       H7a       H6a               101.6135      2_554  .      1_555  N
  C5a       H7a       H7a                41.0351      2_554  .      2_554  N
  C5a       H7a       H8a               155.9543      2_554  .      1_555  N
  H6a       H7a       H7a               140.0289      1_555  .      2_554  N
  H6a       H7a       H8a                58.9649      1_555  .      1_555  N
  H7a       H7a       H8a               149.0337      2_554  .      1_555  N
  H3a       H8a       C5a                81.0003     -1_565  .      1_555  N
  H3a       H8a       H6a               126.7345     -1_565  .      1_555  N
  H3a       H8a       H7a                72.4001     -1_565  .      1_555  N
  C5a       H8a       H6a                46.5863      1_555  .      1_555  N
  C5a       H8a       H7a                44.0922      1_555  .      1_555  N
  H6a       H8a       H7a                63.6349      1_555  .      1_555  N
  O1a       C9a       N4a                35.4483     -1_565  .      1_555  N
  O1a       C9a       H10a              152.9734     -1_565  .      1_555  N
  O1a       C9a       H11a               95.8983     -1_565  .      1_555  N
  O1a       C9a       H12a              106.1145     -1_565  .      1_555  N
  N4a       C9a       H10a              119.8869      1_555  .      1_555  N
  N4a       C9a       H11a              118.2746      1_555  .      1_555  N
  N4a       C9a       H12a              123.3932      1_555  .      1_555  N
  H10a      C9a       H11a               90.2131      1_555  .      1_555  N
  H10a      C9a       H12a               98.7095      1_555  .      1_555  N
  H11a      C9a       H12a               99.6811      1_555  .      1_555  N
  C9a       H10a      H11a               43.9516      1_555  .      1_555  N
  C9a       H11a      H10a               45.8353      1_555  .      1_555  N
   
# start Validation Reply Form
_vrf_TYPE035_Ubdc2_DMF_Solvated
;
PROBLEM:  _cell_measurement_temperature is not of type numb.
RESPONSE: We measured this sample at room temperature, temperature not measured. 
;
_vrf_CELLK01_Ubdc2_DMF_Solvated
;
PROBLEM:  Check that the cell measurement temperature is in Kelvin.
RESPONSE: We measured this sample at room temperature, temperature not measured. 
;
_vrf_PLAT197_Ubdc2_DMF_Solvated
;
PROBLEM:  Missing _cell_measurement_temperature Datum .... Please Add
RESPONSE: We measured this sample at room temperature, temperature not measured. 
;
_vrf_PLAT198_Ubdc2_DMF_Solvated
;
PROBLEM:  Missing _diffrn_ambient_temperature Datum .... Please Add
RESPONSE: We measured this sample at room temperature, temperature not measured. 
;
_vrf_PLAT077_Ubdc2_DMF_Solvated
;
PROBLEM:  Unitcell Contains Non-integer Number of Atoms .. Please Check
RESPONSE: 0.69 equivalents of DMF were found in the pores. 
;
_vrf_ATOM007_Ubdc2_DMF_Solvated
;
PROBLEM: _atom_site_aniso_label is missing
RESPONSE: We did not refine atoms aniosotropically.
;
_vrf_PLAT201_Ubdc2_DMF_Solvated
;
PROBLEM: Isotropic non-H Atoms in Main Residue(s) .......          13 Report
RESPONSE: We did not refine atoms aniosotropically. 
;
_vrf_PLAT721_Ubdc2_DMF_Solvated
;
PROBLEM:  Bond Calc 23.65(4), Rep 2.21260 Dev... 21.44 Ang.   
RESPONSE: Program used to output bond distances/angles was incorrect with assignment for symmetry of certain atoms.
;
_vrf_PLAT722_Ubdc2_DMF_Solvated
;
PROBLEM:  Angle Calc 136.2(8), Rep 141.70 Dev... 5.50 Degree
RESPONSE: Program used to output bond distances/angles was incorrect with assignment for symmetry of certain atoms.
;
# end Validation Reply Form
