# Supplementary material for: Self-adjusting binding pockets enhance H2 and CH4 adsorption in a uranium-based metal–organic framework
Source: Chem Sci. 2020 May 27;11(26):6709–16. doi: 10.1039/d0sc02394a (PMC7473405; doi:10.1039/d0sc02394a)
Supplement: Supplementary file 3 [file SC-011-D0SC02394A-s003.cif]

# Electronic Supplementary Material (ESI) for Chemical Science.
# This journal is © The Royal Society of Chemistry 2020

####################################################################### 
# 
# This file contains crystal structure data downloaded from the 
# Cambridge Structural Database (CSD) hosted by the Cambridge 
# Crystallographic Data Centre (CCDC).
# 
# Full information about CCDC data access policies and citation 
# guidelines are available at http://www.ccdc.cam.ac.uk/access/V1 
# 
# Audit and citation data items may have been added by the CCDC. 
# Please retain this information to preserve the provenance of 
# this file and to allow appropriate attribution of the data. 
# 
#######################################################################

data_1-H2O
_database_code_depnum_ccdc_archive 'CCDC 1996337'
loop_
_audit_author_name
_audit_author_address
'Michael A. Boreen'
;University of California Berkeley
United States of America
;
_audit_update_record             
;
2020-04-11 deposited with the CCDC.	2020-06-08 downloaded from the CCDC.
;
# start Validation Reply Form
_vrf_PLAT601_1-H2O               
;
PROBLEM: Structure Contains Solvent Accessible VOIDS of .        248 Ang**3
RESPONSE: This structure is of a metal-organic framework. While four
disordered water molecules per uranium center could be found in the pores
and were modeled as anisotropic oxygen atoms, no other solvent molecules 
could be modeled in the pores. The remaining Q-peaks found within the pores 
were all quite small (<1 e*A^-3), and the largest Q-peak in the structure 
was 2.33 e*A^-3.
;
_vrf_PLAT306_1-H2O               
;
PROBLEM: Isolated Oxygen Atom (H-atoms Missing ?) .......         O5 Check 
RESPONSE: The pore water molecules were disordered and could not be modeled
with high precision. The pore water oxygens were located from the Fourier
difference map and allowed to refine freely without constraints and without
hydrogen atoms.
;
_vrf_PLAT430_1-H2O               
;
PROBLEM: Short Inter D...A Contact  O3       ..O3       .       2.77 Ang.  
RESPONSE: The pore water molecules were disordered and could not be modeled
with high precision. The pore water oxygens were located from the Fourier
difference map and allowed to refine freely without constraints and without
hydrogen atoms.
;
# end Validation Reply Form
_audit_creation_date             2020-03-27
_audit_creation_method           
;
Olex2 1.2
(compiled 2018.05.29 svn.r3508 for OlexSys, GUI svn.r5506)
;
_shelx_SHELXL_version_number     2014/7
_chemical_name_common            ?
_chemical_name_systematic        
'catnea-[bis(?-terephthalato)uranium tetrahydrate]'
_chemical_formula_moiety         '0.25(C64 H32 O32 U4), 4(O)'
_chemical_formula_sum            'C16 H8 O12 U'
_chemical_formula_weight         630.25
_chemical_melting_point          ?
loop_
_atom_type_symbol
_atom_type_description
_atom_type_scat_dispersion_real
_atom_type_scat_dispersion_imag
_atom_type_scat_source
C C 0.00337 0.00172 'Calculated using XDISP in WinGX (Farrugia, 1999)'
H H 0.0000 0.0000 'Calculated using XDISP in WinGX (Farrugia, 1999)'
O O 0.01151 0.00644 'Calculated using XDISP in WinGX (Farrugia, 1999)'
U U -10.96077 4.15800 'Calculated using XDISP in WinGX (Farrugia, 1999)'

_shelx_space_group_comment       
;
The symmetry employed for this shelxl refinement is uniquely defined
by the following loop, which should always be used as a source of
symmetry information in preference to the above space-group names.
They are only intended as comments.
;
_space_group_crystal_system      monoclinic
_space_group_IT_number           15
_space_group_name_H-M_alt        'C 1 2/c 1'
_space_group_name_Hall           '-C 2yc'
loop_
_space_group_symop_operation_xyz
'x, y, z'
'-x, y, -z+1/2'
'x+1/2, y+1/2, z'
'-x+1/2, y+1/2, -z+1/2'
'-x, -y, -z'
'x, -y, z-1/2'
'-x+1/2, -y+1/2, -z'
'x+1/2, -y+1/2, z-1/2'

_cell_length_a                   17.7447(17)
_cell_length_b                   12.5982(12)
_cell_length_c                   9.2934(8)
_cell_angle_alpha                90
_cell_angle_beta                 114.702(4)
_cell_angle_gamma                90
_cell_volume                     1887.4(3)
_cell_formula_units_Z            4
_cell_measurement_reflns_used    17204
_cell_measurement_temperature    100(2)
_cell_measurement_theta_max      27.095
_cell_measurement_theta_min      2.591
_shelx_estimated_absorpt_T_max   0.980
_shelx_estimated_absorpt_T_min   0.872
_exptl_absorpt_coefficient_mu    4.018
_exptl_absorpt_correction_T_max  0.7462
_exptl_absorpt_correction_T_min  0.5574
_exptl_absorpt_correction_type   multi-scan
_exptl_absorpt_process_details   SADABS
_exptl_absorpt_special_details   ?
_exptl_crystal_colour            green
_exptl_crystal_colour_primary    green
_exptl_crystal_density_diffrn    2.218
_exptl_crystal_density_meas      ?
_exptl_crystal_density_method    ?
_exptl_crystal_description       needle
_exptl_crystal_F_000             1168
_exptl_crystal_size_max          0.035
_exptl_crystal_size_mid          0.005
_exptl_crystal_size_min          0.005
_exptl_transmission_factor_max   ?
_exptl_transmission_factor_min   ?
_diffrn_reflns_av_R_equivalents  0.0882
_diffrn_reflns_av_unetI/netI     0.0451
_diffrn_reflns_Laue_measured_fraction_full 0.999
_diffrn_reflns_Laue_measured_fraction_max 0.999
_diffrn_reflns_limit_h_max       22
_diffrn_reflns_limit_h_min       -22
_diffrn_reflns_limit_k_max       15
_diffrn_reflns_limit_k_min       -15
_diffrn_reflns_limit_l_max       11
_diffrn_reflns_limit_l_min       -11
_diffrn_reflns_number            17204
_diffrn_reflns_point_group_measured_fraction_full 0.999
_diffrn_reflns_point_group_measured_fraction_max 0.999
_diffrn_reflns_theta_full        25.930
_diffrn_reflns_theta_max         27.095
_diffrn_reflns_theta_min         2.591
_diffrn_ambient_temperature      100(2)
_diffrn_detector_area_resol_mean 10.42
_diffrn_measured_fraction_theta_full 0.999
_diffrn_measured_fraction_theta_max 0.999
_diffrn_radiation_wavelength     0.7288
_diffrn_radiation_type           synchrotron
_diffrn_source                   'Advanced Light Source, station 12.2.1'
_diffrn_radiation_monochromator  'silicon 111'
_diffrn_measurement_device_type  'Bruker D8 with PHOTON-II CPAD detector'
_diffrn_measurement_method       '\f and \w shutterless scans'
_reflns_Friedel_coverage         0.000
_reflns_Friedel_fraction_full    .
_reflns_Friedel_fraction_max     .
_reflns_number_gt                1445
_reflns_number_total             1944
_reflns_special_details          
;
 Reflections were merged by SHELXL according to the crystal
 class for the calculation of statistics and refinement.
 
 _reflns_Friedel_fraction is defined as the number of unique
 Friedel pairs measured divided by the number that would be
 possible theoretically, ignoring centric projections and
 systematic absences.
;
_reflns_threshold_expression     'I > 2\s(I)'
_computing_data_collection       'Bruker APEX3 Bruker, Madison WI'
_computing_cell_refinement       'SAINT V8.38A Bruker, Madison WI'
_computing_data_reduction        'SAINT V8.38A Bruker, Madison WI'
_computing_molecular_graphics    'Olex2 (Dolomanov et al., 2009)'
_computing_publication_material  'Olex2 (Dolomanov et al., 2009)'
_computing_structure_refinement  'SHELXL-2014/7 (Sheldrick, 2014)'
_computing_structure_solution    'ShelXS (Sheldrick, 2008)'
_refine_diff_density_max         2.326
_refine_diff_density_min         -1.946
_refine_diff_density_rms         0.325
_refine_ls_extinction_coef       0.0082(8)
_refine_ls_extinction_expression Fc^*^=kFc[1+0.001xFc^2^\l^3^/sin(2\q)]^-1/4^
_refine_ls_extinction_method     'SHELXL-2014/7 (Sheldrick 2014'
_refine_ls_goodness_of_fit_ref   1.087
_refine_ls_hydrogen_treatment    constr
_refine_ls_matrix_type           full
_refine_ls_number_parameters     133
_refine_ls_number_reflns         1944
_refine_ls_number_restraints     0
_refine_ls_R_factor_all          0.0667
_refine_ls_R_factor_gt           0.0531
_refine_ls_restrained_S_all      1.087
_refine_ls_shift/su_max          0.001
_refine_ls_shift/su_mean         0.000
_refine_ls_structure_factor_coef Fsqd
_refine_ls_weighting_details     
'w=1/[\s^2^(Fo^2^)+(0.0966P)^2^+38.8439P] where P=(Fo^2^+2Fc^2^)/3'
_refine_ls_weighting_scheme      calc
_refine_ls_wR_factor_gt          0.1493
_refine_ls_wR_factor_ref         0.1605
_refine_special_details          ?
_olex2_refinement_description    
;
1. Fixed Uiso
 At 1.2 times of:
  All C(H) groups
2.a Aromatic/amide H refined with riding coordinates:
 C4(H4), C7(H7), C6(H6), C3(H3)
;
_atom_sites_solution_hydrogens   geom
_atom_sites_solution_primary     iterative
_atom_sites_solution_secondary   difmap
loop_
_atom_site_label
_atom_site_type_symbol
_atom_site_fract_x
_atom_site_fract_y
_atom_site_fract_z
_atom_site_U_iso_or_equiv
_atom_site_adp_type
_atom_site_occupancy
_atom_site_site_symmetry_order
_atom_site_calc_flag
_atom_site_refinement_flags_posn
_atom_site_refinement_flags_adp
_atom_site_refinement_flags_occupancy
_atom_site_disorder_assembly
_atom_site_disorder_group
U1 U 0.0000 0.00124(4) 0.2500 0.0152(4) Uani 1 2 d S T P . .
O4 O -0.4465(5) -0.3485(6) -0.5836(8) 0.0276(18) Uani 1 1 d . . . . .
O1 O -0.1310(5) -0.0486(7) 0.0438(7) 0.0269(17) Uani 1 1 d . . . . .
O3 O -0.4764(5) -0.3541(7) -0.3742(9) 0.0313(18) Uani 1 1 d . . . . .
O2 O -0.1012(5) -0.0441(8) -0.1662(9) 0.0307(18) Uani 1 1 d . . . . .
C1 C -0.1490(7) -0.0636(10) -0.1016(12) 0.028(2) Uani 1 1 d . . . . .
C8 C -0.4368(7) -0.3166(10) -0.4492(13) 0.030(3) Uani 1 1 d . . . . .
C2 C -0.2307(6) -0.1140(9) -0.1988(11) 0.022(2) Uani 1 1 d . . . A -2
C5 C -0.3712(6) -0.2369(9) -0.3686(12) 0.022(2) Uani 1 1 d . . . A -2
C4 C -0.3518(7) -0.2095(9) -0.2103(12) 0.027(2) Uani 1 1 d . . . A -2
H4 H -0.3858 -0.2336 -0.1607 0.032 Uiso 1 1 calc R . . A -2
C7 C -0.2545(7) -0.1321(11) -0.3581(12) 0.033(3) Uani 1 1 d . . . A -2
H7 H -0.2237 -0.1011 -0.4101 0.039 Uiso 1 1 calc R . . A -2
C6 C -0.3228(7) -0.1952(9) -0.4434(12) 0.027(2) Uani 1 1 d . . . A -2
H6 H -0.3370 -0.2104 -0.5518 0.032 Uiso 1 1 calc R . . A -2
C3 C -0.2827(7) -0.1470(10) -0.1271(12) 0.030(3) Uani 1 1 d . . . A -2
H3 H -0.2704 -0.1266 -0.0212 0.036 Uiso 1 1 calc R . . A -2
O6 O -0.2608(11) -0.2623(9) -0.3569(16) 0.069(4) Uani 1 1 d . . . A 2
O5 O -0.2400(12) -0.2362(9) -0.1444(16) 0.073(4) Uani 1 1 d . . . B 1

loop_
_atom_site_aniso_label
_atom_site_aniso_U_11
_atom_site_aniso_U_22
_atom_site_aniso_U_33
_atom_site_aniso_U_23
_atom_site_aniso_U_13
_atom_site_aniso_U_12
U1 0.0156(4) 0.0204(5) 0.0102(4) 0.000 0.0061(2) 0.000
O4 0.039(5) 0.034(4) 0.013(3) -0.003(3) 0.014(3) -0.001(4)
O1 0.026(4) 0.040(5) 0.009(3) -0.002(3) 0.002(3) 0.004(4)
O3 0.030(4) 0.040(5) 0.025(4) 0.007(3) 0.013(3) -0.004(4)
O2 0.015(4) 0.058(5) 0.024(4) -0.001(4) 0.012(3) -0.008(4)
C1 0.023(5) 0.042(7) 0.020(5) -0.005(5) 0.009(4) 0.000(5)
C8 0.023(6) 0.036(7) 0.025(5) 0.003(5) 0.004(4) 0.001(5)
C2 0.022(5) 0.032(6) 0.015(5) 0.002(4) 0.010(4) 0.003(4)
C5 0.017(5) 0.030(6) 0.019(5) -0.002(4) 0.008(4) 0.000(4)
C4 0.025(6) 0.033(7) 0.024(5) -0.003(4) 0.011(4) 0.001(5)
C7 0.026(6) 0.053(8) 0.020(5) 0.003(5) 0.010(4) 0.001(5)
C6 0.033(6) 0.034(6) 0.015(5) -0.006(4) 0.013(4) -0.004(5)
C3 0.028(6) 0.049(8) 0.018(5) -0.004(5) 0.014(4) -0.007(5)
O6 0.127(12) 0.024(5) 0.067(8) 0.011(5) 0.052(8) 0.037(7)
O5 0.146(14) 0.033(6) 0.059(7) 0.011(5) 0.062(9) 0.037(7)

_geom_special_details            
;
 All esds (except the esd in the dihedral angle between two l.s. planes)
 are estimated using the full covariance matrix.  The cell esds are taken
 into account individually in the estimation of esds in distances, angles
 and torsion angles; correlations between esds in cell parameters are only
 used when they are defined by crystal symmetry.  An approximate (isotropic)
 treatment of cell esds is used for estimating esds involving l.s. planes.
;
loop_
_geom_bond_atom_site_label_1
_geom_bond_atom_site_label_2
_geom_bond_distance
_geom_bond_site_symmetry_2
_geom_bond_publ_flag
U1 O4 2.377(7) 3_556 ?
U1 O4 2.377(7) 4_454 ?
U1 O1 2.398(7) 2 ?
U1 O1 2.398(7) . ?
U1 O3 2.312(8) 7_445 ?
U1 O3 2.312(8) 8_546 ?
U1 O2 2.300(7) 6_556 ?
U1 O2 2.300(7) 5 ?
O4 U1 2.377(7) 3_444 ?
O4 C8 1.254(13) . ?
O1 C1 1.266(12) . ?
O3 U1 2.312(8) 7_445 ?
O3 C8 1.269(14) . ?
O2 U1 2.300(7) 5 ?
O2 C1 1.251(13) . ?
C1 C2 1.492(15) . ?
C8 C5 1.483(15) . ?
C2 C7 1.379(14) . ?
C2 C3 1.407(14) . ?
C5 C4 1.406(14) . ?
C5 C6 1.411(15) . ?
C4 C3 1.389(16) . ?
C7 C6 1.389(16) . ?
C7 O6 1.645(18) . ?
C6 O6 1.354(17) . ?

loop_
_geom_angle_atom_site_label_1
_geom_angle_atom_site_label_2
_geom_angle_atom_site_label_3
_geom_angle
_geom_angle_site_symmetry_1
_geom_angle_site_symmetry_3
_geom_angle_publ_flag
O4 U1 O4 74.4(4) 3_556 4_454 ?
O4 U1 O1 136.0(3) 4_454 2 ?
O4 U1 O1 72.4(3) 3_556 2 ?
O4 U1 O1 136.0(3) 3_556 . ?
O4 U1 O1 72.4(3) 4_454 . ?
O1 U1 O1 149.7(4) . 2 ?
O3 U1 O4 148.9(3) 8_546 3_556 ?
O3 U1 O4 114.8(3) 8_546 4_454 ?
O3 U1 O4 114.8(3) 7_445 3_556 ?
O3 U1 O4 148.9(3) 7_445 4_454 ?
O3 U1 O1 73.1(3) 7_445 2 ?
O3 U1 O1 82.6(3) 8_546 2 ?
O3 U1 O1 73.1(3) 8_546 . ?
O3 U1 O1 82.6(3) 7_445 . ?
O3 U1 O3 73.5(4) 8_546 7_445 ?
O2 U1 O4 75.5(3) 5 4_454 ?
O2 U1 O4 75.5(3) 6_556 3_556 ?
O2 U1 O4 82.9(3) 6_556 4_454 ?
O2 U1 O4 82.9(3) 5 3_556 ?
O2 U1 O1 115.1(3) 6_556 2 ?
O2 U1 O1 115.1(3) 5 . ?
O2 U1 O1 72.5(3) 6_556 . ?
O2 U1 O1 72.5(3) 5 2 ?
O2 U1 O3 133.4(3) 6_556 8_546 ?
O2 U1 O3 71.9(3) 5 8_546 ?
O2 U1 O3 133.4(3) 5 7_445 ?
O2 U1 O3 71.9(3) 6_556 7_445 ?
O2 U1 O2 152.8(5) 5 6_556 ?
C8 O4 U1 139.0(7) . 3_444 ?
C1 O1 U1 128.3(7) . . ?
C8 O3 U1 146.1(8) . 7_445 ?
C1 O2 U1 171.9(7) . 5 ?
O1 C1 C2 117.2(9) . . ?
O2 C1 O1 124.3(10) . . ?
O2 C1 C2 118.4(9) . . ?
O4 C8 O3 123.4(11) . . ?
O4 C8 C5 118.1(10) . . ?
O3 C8 C5 118.2(10) . . ?
C7 C2 C1 120.2(10) . . ?
C7 C2 C3 119.5(10) . . ?
C3 C2 C1 120.2(9) . . ?
C4 C5 C8 119.4(10) . . ?
C4 C5 C6 119.4(10) . . ?
C6 C5 C8 120.9(9) . . ?
C3 C4 C5 119.6(10) . . ?
C2 C7 C6 120.6(11) . . ?
C2 C7 O6 98.6(10) . . ?
C6 C7 O6 52.2(9) . . ?
C7 C6 C5 119.8(9) . . ?
O6 C6 C5 89.2(10) . . ?
O6 C6 C7 73.7(10) . . ?
C4 C3 C2 120.3(10) . . ?
C6 O6 C7 54.1(7) . . ?

_shelx_res_file                  
;
    1-H2O.res created by SHELXL-2014/7

TITL 1-H2O in C2/c #15
REM reset to C2/c #15
CELL 0.7288 17.7447 12.5982 9.2934 90 114.702 90
ZERR 4 0.0017 0.0012 0.0008 0 0.004 0
LATT 7
SYMM -X,+Y,0.5-Z
SFAC C H O U
DISP C 0.0034 0.0017 11.92
DISP H 0 0 0.67
DISP O 0.0115 0.0064 34.18
DISP U -10.9608 4.158 18355.36
UNIT 64 32 48 4

L.S. 4 0 0
PLAN  20
SIZE 0.005 0.005 0.035
TEMP -173(2)
fmap 2 53
acta
more -1
SHEL 1000 0.8
OMIT 1 1 0
REM <olex2.extras>
REM <HklSrc "%.\\1-H2O.hkl">
REM </olex2.extras>

WGHT    0.096600   38.843899
EXTI    0.008227
FVAR       0.20215
U1    4    0.000000    0.001243    0.250000    10.50000    0.01564    0.02040 =
         0.01018    0.00000    0.00614    0.00000
O4    3   -0.446466   -0.348506   -0.583616    11.00000    0.03876    0.03372 =
         0.01327   -0.00342    0.01381   -0.00096
O1    3   -0.131042   -0.048562    0.043779    11.00000    0.02581    0.04022 =
         0.00938   -0.00173    0.00205    0.00440
O3    3   -0.476404   -0.354142   -0.374249    11.00000    0.02981    0.04039 =
         0.02547    0.00742    0.01323   -0.00449
O2    3   -0.101195   -0.044142   -0.166240    11.00000    0.01493    0.05753 =
         0.02370   -0.00090    0.01223   -0.00806
C1    1   -0.148989   -0.063603   -0.101623    11.00000    0.02251    0.04234 =
         0.01969   -0.00460    0.00937   -0.00033
C8    1   -0.436828   -0.316614   -0.449224    11.00000    0.02335    0.03635 =
         0.02505    0.00309    0.00448    0.00086
PART -2
C2    1   -0.230732   -0.113985   -0.198762    11.00000    0.02194    0.03211 =
         0.01501    0.00192    0.00951    0.00313
C5    1   -0.371154   -0.236854   -0.368590    11.00000    0.01732    0.03006 =
         0.01937   -0.00172    0.00833   -0.00026
C4    1   -0.351790   -0.209490   -0.210333    11.00000    0.02501    0.03283 =
         0.02394   -0.00276    0.01147    0.00097
AFIX  43
H4    2   -0.385803   -0.233595   -0.160657    11.00000   -1.20000
AFIX   0
C7    1   -0.254455   -0.132087   -0.358107    11.00000    0.02551    0.05340 =
         0.01960    0.00348    0.00981    0.00056
AFIX  43
H7    2   -0.223749   -0.101072   -0.410056    11.00000   -1.20000
AFIX   0
C6    1   -0.322813   -0.195230   -0.443382    11.00000    0.03342    0.03392 =
         0.01507   -0.00553    0.01284   -0.00424
AFIX  43
H6    2   -0.337001   -0.210368   -0.551774    11.00000   -1.20000
AFIX   0
C3    1   -0.282686   -0.147046   -0.127066    11.00000    0.02847    0.04918 =
         0.01791   -0.00402    0.01446   -0.00687
AFIX  43
H3    2   -0.270425   -0.126552   -0.021233    11.00000   -1.20000
AFIX   0
PART 0
PART 2
O6    3   -0.260753   -0.262302   -0.356894    11.00000    0.12713    0.02408 =
         0.06701    0.01054    0.05223    0.03693
PART 0
PART 1
O5    3   -0.240049   -0.236204   -0.144434    11.00000    0.14586    0.03286 =
         0.05909    0.01065    0.06199    0.03709
HKLF 4

REM  1-H2O in C2/c #15
REM R1 =  0.0531 for    1445 Fo > 4sig(Fo)  and  0.0667 for all    1944 data
REM    133 parameters refined using      0 restraints

END

WGHT      0.0966     38.8593

REM Highest difference peak  2.326,  deepest hole -1.946,  1-sigma level  0.325
Q1    1  -0.0369  0.0629  0.2226  11.00000  0.05    2.33
Q2    1  -0.0378 -0.0614  0.2190  11.00000  0.05    2.20
Q3    1  -0.0003  0.0019  0.1594  11.00000  0.05    1.86
Q4    1  -0.0010  0.0008 -0.0314  11.00000  0.05    1.34
Q5    1  -0.1213  0.0039 -0.2151  11.00000  0.05    1.16
Q6    1  -0.1212  0.0591  0.0075  11.00000  0.05    1.12
Q7    1  -0.0814 -0.0005 -0.2725  11.00000  0.05    1.11
Q8    1  -0.4986 -0.3377 -0.6417  11.00000  0.05    0.95
Q9    1  -0.4395 -0.3937 -0.3593  11.00000  0.05    0.93
Q10   1  -0.3192 -0.2396 -0.0145  11.00000  0.05    0.90
Q11   1  -0.1155 -0.1163 -0.2273  11.00000  0.05    0.85
Q12   1  -0.4819 -0.3775 -0.5571  11.00000  0.05    0.83
Q13   1  -0.3429 -0.2350 -0.0760  11.00000  0.05    0.81
Q14   1  -0.1552 -0.2160 -0.1078  11.00000  0.05    0.80
Q15   1  -0.3023 -0.2616 -0.5035  11.00000  0.05    0.80
Q16   1  -0.4338 -0.0520 -0.1465  11.00000  0.05    0.79
Q17   1  -0.4612 -0.0402  0.0245  11.00000  0.05    0.78
Q18   1  -0.1232 -0.3447 -0.1373  11.00000  0.05    0.76
Q19   1  -0.3436 -0.2777 -0.3803  11.00000  0.05    0.75
Q20   1  -0.4834 -0.0372 -0.5065  11.00000  0.05    0.75
;
_shelx_res_checksum              1719
_olex2_submission_special_instructions 'No special instructions were received'
